# Supplementary material for: Sandfly-Borne Phlebovirus Isolations from Turkey: New Insight into the Sandfly fever Sicilian and Sandfly fever Naples Species
Source: PLoS Negl Trop Dis. 2016 Mar 23;10(3):e0004519. doi: 10.1371/journal.pntd.0004519 (PMC4805245; doi:10.1371/journal.pntd.0004519)
Supplement: S1 Table — (XLSX) [file pntd.0004519.s001.xlsx]

## Sheet: Polymerase-Pairwise Distances
Amino acid distances
Zerdali_Virus-KP966616
Toros_Virus-Strain_213-KP966619	0.488439
Toros_Virus-Strain_292-KP966622	0.487476	0.00574163
Toscana Virus-Italy-NC_006319	0.127507	0.488204	0.487241
SFNV-HM566172	0.164756	0.48676	0.486278	0.165155
SFNV-HM566183	0.166667	0.48676	0.486278	0.165155	0.0167064
SFNV-PoonaStrain-HM566176	0.174308	0.48676	0.485797	0.169451	0.071599	0.073031
Punique_Virus-JF920133	0.147564	0.481945	0.480982	0.157995	0.172315	0.172315	0.182339
Granada_Virus-GU135606	0.166583	0.477642	0.477134	0.177094	0.192735	0.191221	0.193744	0.117053
Massilia_Virus-EU725771	0.168577	0.487723	0.48676	0.176134	0.192363	0.189976	0.193795	0.121241	0.0110999
Sandfly_Fever_Naples_Virus-Strain_YU_8-76-JF920139	0.112649	0.488204	0.48676	0.147494	0.176611	0.175179	0.185203	0.160859	0.180626	0.177566
Tehran_Virus-JF939846	0.0673031	0.488439	0.486994	0.118911	0.157116	0.158548	0.164279	0.145654	0.166078	0.165234	0.107399
Karimabad_Virus-KF297909	0.466891	0.442317	0.44136	0.473381	0.466187	0.467626	0.466187	0.457554	0.451139	0.461871	0.466187	0.465451
Arumowot_Virus-HM566144	0.456469	0.478407	0.477447	0.458654	0.449038	0.452885	0.453365	0.458654	0.453807	0.463942	0.464423	0.451659	0.448061
Odrenisrou_Virus-HM566174	0.458654	0.476259	0.4753	0.457472	0.456992	0.456992	0.454109	0.461317	0.45307	0.461797	0.458914	0.450481	0.445933	0.153846
Adana_Virus-KJ939330	0.444765	0.462865	0.461907	0.449832	0.445511	0.445031	0.445991	0.448392	0.435378	0.445991	0.445511	0.443804	0.429732	0.372193	0.362637
Salehabad_Virus-JX472403	0.448607	0.453282	0.452324	0.448392	0.447912	0.448392	0.451752	0.446471	0.439432	0.449832	0.447432	0.445245	0.42065	0.363593	0.354993	0.144084
Arbia_Virus-JX472400	0.450528	0.458553	0.457595	0.455113	0.446471	0.447912	0.453193	0.452712	0.437405	0.449352	0.449832	0.451969	0.421128	0.369326	0.360726	0.150286	0.103531
Corfou-KR106177	0.481982	0.054175	0.0531809	0.477739	0.477239	0.476738	0.473737	0.473737	0.475299	0.48024	0.484242	0.478478	0.432123	0.472084	0.466866	0.452464	0.439522	0.449477
SFSV-Ethiopia-KM042102	0.492293	0.205742	0.203828	0.491574	0.4935	0.494463	0.487241	0.481945	0.476118	0.487723	0.489649	0.489403	0.436573	0.474568	0.482494	0.458074	0.448011	0.452803	0.194831
SFTV-IzmirStrain-GQ847513	0.491811	0.205263	0.203349	0.492056	0.493019	0.494463	0.487241	0.481464	0.475102	0.487723	0.49013	0.489403	0.435615	0.473129	0.480096	0.458074	0.447532	0.453282	0.195825	0.0110048
SFTV-NC_015412	0.491811	0.205263	0.203349	0.492056	0.493019	0.494463	0.487241	0.481464	0.475102	0.487723	0.49013	0.489403	0.435615	0.473129	0.480096	0.458074	0.447532	0.453282	0.195825	0.0110048	0
Rift_Valley_Fever_Virus-Strain_Smithburn-DQ375430	0.45695	0.442898	0.441459	0.462981	0.460096	0.460096	0.461058	0.453846	0.444162	0.457692	0.461058	0.458874	0.402678	0.431655	0.433845	0.402299	0.401341	0.404215	0.429212	0.435701	0.435221	0.435221
Gabek_ForestVirus-KF297903	0.460173	0.442317	0.442317	0.463789	0.46235	0.46283	0.46283	0.455635	0.446076	0.458034	0.459952	0.456814	0.188868	0.453327	0.441627	0.427342	0.42304	0.423518	0.433615	0.440402	0.439923	0.439923	0.403156
Gordil_Virus-KF297900	0.252149	0.494225	0.493263	0.261098	0.265871	0.268735	0.268258	0.253461	0.254793	0.258234	0.261575	0.246418	0.467402	0.454109	0.459654	0.446737	0.444338	0.450096	0.4855	0.485082	0.485563	0.485563	0.453628	0.465005
Saint_FlorisVirus-JF920136	0.288517	0.503365	0.502885	0.296031	0.288857	0.285509	0.285509	0.287422	0.286869	0.295552	0.281683	0.285167	0.4689	0.467595	0.46881	0.465005	0.46117	0.462608	0.5005	0.5	0.5	0.5	0.464938	0.463158	0.300191
Armero_Virus-HM566140	0.45222	0.450433	0.449471	0.457791	0.458273	0.457308	0.457308	0.453932	0.442464	0.455379	0.456826	0.451737	0.409025	0.428365	0.436809	0.400384	0.398944	0.402784	0.437781	0.449471	0.448508	0.448508	0.404327	0.404705	0.451302	0.466763
Aguacate_Virus-HM566138	0.447876	0.447546	0.446583	0.455379	0.456343	0.455379	0.456826	0.452002	0.439919	0.452484	0.453932	0.448842	0.409025	0.429808	0.433445	0.400384	0.397504	0.402304	0.436282	0.449952	0.448989	0.448989	0.402404	0.404225	0.449373	0.465318	0.0215827
Ixcana_Virus-HM566162	0.447876	0.453802	0.452839	0.458273	0.455861	0.455861	0.45972	0.454414	0.439409	0.453449	0.456826	0.45222	0.409986	0.426442	0.431523	0.400864	0.399904	0.400864	0.443778	0.451877	0.450914	0.450914	0.406731	0.407585	0.45082	0.47158	0.0647482	0.0666667
Durania_Virus-HM566155	0.457046	0.448989	0.448027	0.457308	0.457308	0.459238	0.457308	0.452002	0.443483	0.455861	0.460685	0.45222	0.408065	0.437019	0.43777	0.413826	0.409506	0.410466	0.434783	0.450433	0.449952	0.449952	0.419712	0.410946	0.453713	0.472062	0.178417	0.180815	0.188489
Nique_Virus-HM119425	0.481945	0.46875	0.46875	0.483157	0.48845	0.489894	0.488932	0.483638	0.476118	0.486044	0.487007	0.483871	0.435971	0.472142	0.468075	0.451319	0.443165	0.441247	0.458541	0.460096	0.459615	0.459615	0.428434	0.433094	0.477863	0.489904	0.440385	0.438942	0.438462	0.45
Alenquer_Virus-HM119401	0.477612	0.471635	0.471635	0.480269	0.481232	0.483638	0.487969	0.483157	0.479167	0.487488	0.475457	0.479056	0.446523	0.460615	0.457993	0.439808	0.43789	0.43789	0.457542	0.469231	0.469231	0.469231	0.431316	0.43693	0.480269	0.491346	0.432212	0.43125	0.43125	0.432692	0.23659
Turuna_Virus-HM119431	0.469171	0.459875	0.459395	0.467983	0.473279	0.473279	0.478093	0.47376	0.463142	0.471834	0.46702	0.467726	0.435762	0.456073	0.460173	0.43768	0.428092	0.426654	0.450824	0.456511	0.458433	0.458433	0.429189	0.425695	0.471607	0.479808	0.427679	0.427679	0.423835	0.438251	0.239099	0.242453
Echarte_Virus-HM119410	0.478575	0.457733	0.456772	0.480751	0.477382	0.478826	0.482194	0.483638	0.481199	0.48845	0.477863	0.475205	0.433158	0.462092	0.456115	0.438908	0.430762	0.435553	0.445609	0.455812	0.456292	0.456292	0.426104	0.434595	0.468975	0.484863	0.426513	0.428434	0.420269	0.43708	0.25012	0.245807	0.155651
Oriximina_Virus-HM119434	0.476879	0.467788	0.468269	0.475686	0.479056	0.480019	0.484352	0.480019	0.471276	0.481464	0.475205	0.473988	0.433094	0.460134	0.457993	0.447482	0.438369	0.435971	0.454046	0.455769	0.457212	0.457212	0.432277	0.426379	0.474976	0.4875	0.440385	0.440385	0.434615	0.439904	0.262578	0.26162	0.21035	0.195975
Maldonado_Virus-HM119413	0.485549	0.474038	0.473558	0.485315	0.485315	0.483871	0.489649	0.486278	0.480935	0.488686	0.480982	0.480732	0.433094	0.459654	0.457513	0.446043	0.43789	0.43789	0.459041	0.464423	0.465865	0.465865	0.436599	0.428777	0.473532	0.487019	0.436058	0.436538	0.432692	0.437981	0.267849	0.257307	0.205558	0.199808	0.0895594
Ariquemes_Virus-HM119404	0.481446	0.47619	0.475228	0.479769	0.483622	0.483622	0.487476	0.485067	0.480163	0.487476	0.477842	0.478554	0.434741	0.460356	0.457733	0.448177	0.4381	0.441939	0.45977	0.464646	0.465127	0.465127	0.432004	0.428503	0.475205	0.487734	0.436748	0.435786	0.434343	0.443001	0.264142	0.255034	0.205657	0.200863	0.0905606	0.0344993
Itaituba_Virus-HM119416	0.478324	0.475	0.474038	0.475205	0.480501	0.480501	0.483871	0.480019	0.475343	0.481945	0.477612	0.476397	0.433573	0.460615	0.460874	0.445564	0.432614	0.435012	0.46004	0.464904	0.466346	0.466346	0.435639	0.428297	0.475938	0.485577	0.438462	0.4375	0.436538	0.441827	0.265453	0.253474	0.208433	0.203162	0.0895594	0.0646552	0.0618112
Serra_Norte_Virus-HM119428	0.483622	0.475	0.475	0.483871	0.483871	0.484834	0.485797	0.483871	0.477885	0.487241	0.477612	0.481214	0.43693	0.457733	0.456073	0.44988	0.435971	0.431655	0.462038	0.462981	0.4625	0.4625	0.436599	0.429257	0.475938	0.486058	0.437981	0.437981	0.435096	0.441346	0.268328	0.263536	0.207954	0.205079	0.0948276	0.0641762	0.0656445	0.058908
Candiru_Virus-NC_015374	0.481696	0.472596	0.471635	0.481464	0.482908	0.482908	0.484834	0.480982	0.474326	0.482427	0.47713	0.477842	0.432134	0.455812	0.455593	0.444125	0.429257	0.432134	0.45954	0.460577	0.462019	0.462019	0.435159	0.428777	0.474013	0.482692	0.436058	0.436058	0.433654	0.440385	0.260661	0.256349	0.205079	0.203162	0.0933908	0.0684866	0.0670819	0.0555556	0.0344828
Mucura_Virus-HM119419	0.481696	0.471154	0.470673	0.481464	0.48339	0.482908	0.483871	0.481464	0.475343	0.48339	0.476649	0.47736	0.434532	0.455812	0.455593	0.444604	0.428777	0.431655	0.458042	0.457692	0.459135	0.459135	0.435159	0.430216	0.474976	0.482212	0.437019	0.436538	0.433654	0.441346	0.260182	0.257307	0.203642	0.201725	0.0943487	0.0689655	0.0680402	0.0574713	0.0363985	0.0138889
Jacunda_Virus-HM466934	0.484104	0.471635	0.470673	0.48339	0.484352	0.483871	0.486278	0.481945	0.477377	0.485315	0.479056	0.479769	0.434053	0.456292	0.455593	0.443645	0.430216	0.432134	0.457542	0.458654	0.460096	0.460096	0.434198	0.430695	0.477863	0.482692	0.438942	0.438942	0.435577	0.442308	0.259703	0.258265	0.204121	0.201725	0.0909962	0.0675287	0.0680402	0.0560345	0.0359195	0.01341	0.0148467
Morumbi_Virus-HM119422	0.482177	0.471154	0.470673	0.480982	0.482908	0.482908	0.484834	0.479538	0.475852	0.483871	0.47713	0.47736	0.433573	0.454851	0.454633	0.444604	0.430695	0.433094	0.457542	0.458173	0.459615	0.459615	0.434198	0.430695	0.475457	0.483173	0.437981	0.437981	0.434615	0.441346	0.259703	0.257307	0.202683	0.200767	0.0895594	0.066092	0.0675611	0.0560345	0.0349617	0.0143678	0.0148467	0.00622605
MungubaVirus-HM566164	0.463133	0.439634	0.438672	0.468208	0.470135	0.468208	0.468208	0.461946	0.451957	0.464355	0.461464	0.462651	0.419587	0.445673	0.440173	0.427268	0.419587	0.421988	0.431069	0.441077	0.441077	0.441077	0.416827	0.411906	0.465094	0.477885	0.403661	0.399807	0.404624	0.411368	0.427748	0.421507	0.412866	0.407585	0.419107	0.422468	0.423225	0.423428	0.426788	0.425348	0.424868	0.424388	0.423428
Manawa_Virus-JQ924565	0.636272	0.641233	0.640222	0.64149	0.647029	0.645519	0.644512	0.636959	0.629196	0.636959	0.64149	0.638791	0.629965	0.634392	0.629032	0.635952	0.63998	0.640987	0.634476	0.641738	0.641233	0.641233	0.622413	0.624434	0.640161	0.643898	0.626835	0.626835	0.628861	0.633418	0.632004	0.631499	0.634023	0.633014	0.633014	0.630994	0.626263	0.633014	0.629985	0.628975	0.626956	0.626956	0.626956	0.633333
Grand_Arbaud_Virus-JF838327	0.650265	0.64925	0.64925	0.64947	0.654291	0.65188	0.648987	0.646095	0.647328	0.652363	0.65188	0.647853	0.653828	0.644616	0.644305	0.648987	0.650434	0.64947	0.646734	0.65312	0.652153	0.652153	0.638164	0.657198	0.656867	0.65849	0.648256	0.650194	0.648256	0.647771	0.6343	0.635266	0.640097	0.635266	0.645894	0.645894	0.642823	0.644444	0.642512	0.644444	0.644928	0.644928	0.644928	0.653939	0.378109
Precarious_Virus-HM566181	0.645441	0.639574	0.639574	0.644648	0.651398	0.650916	0.650916	0.643684	0.641221	0.647541	0.646095	0.644477	0.644198	0.642202	0.643822	0.646095	0.639344	0.646095	0.635176	0.64925	0.647315	0.647315	0.635266	0.646606	0.65012	0.654161	0.644864	0.64438	0.646318	0.642442	0.630435	0.633816	0.641546	0.638164	0.637198	0.638647	0.637023	0.636232	0.63285	0.632367	0.633816	0.633333	0.633816	0.648139	0.365174	0.22777
Murre_Virus-JF838330	0.63917	0.642477	0.642477	0.639826	0.641755	0.641273	0.638862	0.63838	0.632061	0.636451	0.637416	0.637241	0.637939	0.630613	0.634653	0.642237	0.644166	0.646095	0.640704	0.650701	0.64925	0.64925	0.629952	0.637458	0.645783	0.64887	0.640504	0.640988	0.641473	0.643411	0.63285	0.631401	0.639614	0.636232	0.64058	0.64058	0.638956	0.638164	0.637198	0.637198	0.638647	0.638164	0.638647	0.649589	0.358209	0.222064	0.192582
RML-105355__Virus-JF838333	0.638688	0.641993	0.641993	0.639344	0.641273	0.640791	0.63838	0.637898	0.631552	0.635969	0.636933	0.636758	0.637458	0.63013	0.63417	0.641755	0.643684	0.645612	0.640201	0.650218	0.648766	0.648766	0.629469	0.636976	0.645301	0.648389	0.640019	0.640504	0.640988	0.642926	0.632367	0.630918	0.63913	0.635749	0.640097	0.640097	0.638473	0.637681	0.636715	0.636715	0.638164	0.637681	0.638164	0.649106	0.358209	0.221588	0.192107	0.000475511
FinV707_Virus-JQ924562	0.637989	0.645177	0.645177	0.64058	0.644444	0.642029	0.64058	0.638164	0.63386	0.637681	0.642029	0.638473	0.6411	0.633285	0.636364	0.642512	0.640097	0.646377	0.637688	0.644207	0.642269	0.642269	0.625363	0.645924	0.645099	0.644337	0.63301	0.63301	0.633981	0.640291	0.630687	0.630203	0.637948	0.631171	0.640368	0.642788	0.641646	0.640852	0.639884	0.638432	0.640368	0.639884	0.638916	0.646489	0.364677	0.20343	0.215341	0.198666	0.19819
Zaliv_Terpenia_Virus-HM566191	0.635311	0.640542	0.640542	0.635969	0.639826	0.63838	0.637898	0.634523	0.630025	0.635487	0.639344	0.633864	0.643717	0.628682	0.632239	0.640309	0.638862	0.644166	0.633166	0.640542	0.638607	0.638607	0.626087	0.645643	0.643855	0.644541	0.629845	0.629845	0.633236	0.637112	0.625604	0.628019	0.631884	0.631401	0.633816	0.638164	0.636539	0.6343	0.633816	0.633333	0.6343	0.6343	0.633816	0.645239	0.371642	0.198764	0.211127	0.189253	0.188778
EgAN1825-61_Virus-HM566159	0.636758	0.644896	0.644896	0.635487	0.639344	0.63838	0.636933	0.63838	0.628499	0.634523	0.640791	0.637723	0.644198	0.632545	0.6361	0.646577	0.640791	0.645612	0.637186	0.643928	0.642477	0.642477	0.62657	0.647569	0.649639	0.642617	0.633721	0.633721	0.636628	0.636143	0.630435	0.631401	0.6343	0.631401	0.636232	0.637681	0.635089	0.635749	0.635266	0.6343	0.636232	0.634783	0.635266	0.649589	0.373134	0.211127	0.223966	0.198288	0.197813
Chize_Virus-JF838324	0.636758	0.644896	0.644896	0.635487	0.639344	0.63838	0.636933	0.63838	0.628499	0.634523	0.640791	0.637723	0.644198	0.632545	0.6361	0.646577	0.640791	0.645612	0.637186	0.643928	0.642477	0.642477	0.62657	0.647569	0.649639	0.642136	0.633721	0.633721	0.636628	0.636143	0.630435	0.631401	0.6343	0.631401	0.636232	0.637681	0.635089	0.635749	0.635266	0.6343	0.636232	0.634783	0.635266	0.649106	0.373134	0.211602	0.223966	0.198288	0.197813
Uukuniemi_virus-NC_005214	0.639653	0.641026	0.641026	0.640309	0.643684	0.641755	0.644166	0.638862	0.63257	0.636933	0.640309	0.638688	0.644198	0.629648	0.63417	0.643684	0.639344	0.643684	0.633166	0.63909	0.637155	0.637155	0.623188	0.642273	0.645783	0.648389	0.633721	0.633721	0.636143	0.63469	0.630918	0.634783	0.633816	0.634783	0.637681	0.636232	0.637023	0.637681	0.636715	0.636715	0.637681	0.637681	0.637681	0.643789	0.378109	0.199239	0.219211	0.197813	0.197337
Heartland_Virus-JX005847	0.681463	0.692871	0.693359	0.677231	0.679181	0.680644	0.675768	0.678693	0.677818	0.678693	0.682594	0.678049	0.679961	0.67186	0.675912	0.668774	0.664397	0.663911	0.682395	0.693359	0.693848	0.693848	0.678206	0.687743	0.676413	0.682061	0.676916	0.677892	0.676428	0.679356	0.687622	0.676413	0.676901	0.678032	0.675439	0.682749	0.681774	0.681287	0.678363	0.680312	0.680799	0.679825	0.680312	0.673489	0.651446	0.664078	0.660194	0.658252	0.658252
Palma_Virus-JQ956379	0.702013	0.708108	0.708108	0.701668	0.700196	0.699706	0.696271	0.700687	0.696216	0.698724	0.704122	0.702013	0.698483	0.705882	0.706026	0.698972	0.696525	0.693588	0.701584	0.711548	0.711548	0.711548	0.698234	0.702398	0.697891	0.702055	0.689435	0.691892	0.688452	0.694349	0.695289	0.692836	0.699706	0.692987	0.692345	0.689892	0.689892	0.689401	0.690873	0.693817	0.692345	0.692345	0.691855	0.699362	0.691364	0.700049	0.697118	0.699072	0.699072
Bhanja_Virus-JQ956376	0.702995	0.707125	0.707125	0.702159	0.701668	0.701178	0.694799	0.702159	0.697252	0.699706	0.704612	0.703486	0.697993	0.703922	0.705047	0.698483	0.697504	0.695056	0.701584	0.710565	0.710565	0.710565	0.698724	0.70093	0.697891	0.700587	0.689926	0.6914	0.688452	0.696314	0.694799	0.691364	0.698234	0.692987	0.691855	0.689892	0.689401	0.688911	0.689401	0.692836	0.691364	0.691364	0.690873	0.698872	0.691364	0.69956	0.695652	0.69956	0.69956
Severe_Fever_Thrombocytopenia_Syndrome_Virus-HM459822	0.679024	0.686523	0.686523	0.679181	0.682106	0.680644	0.677231	0.676743	0.671127	0.672843	0.676255	0.674634	0.67607	0.67332	0.676399	0.661479	0.660506	0.660506	0.679858	0.693848	0.694336	0.694336	0.661141	0.685798	0.677875	0.680603	0.673011	0.672523	0.673499	0.673011	0.681287	0.674464	0.667641	0.671213	0.668129	0.672027	0.672515	0.670078	0.668616	0.671053	0.673002	0.671053	0.671053	0.675926	0.661086	0.668932	0.66165	0.666019	0.666019
ChagresVirus-HM566147	0.463908	0.458473	0.458473	0.465608	0.462241	0.462722	0.467051	0.462241	0.448223	0.459355	0.463203	0.461983	0.423851	0.436451	0.435762	0.430556	0.420498	0.42433	0.449651	0.453193	0.452232	0.452232	0.41199	0.425287	0.461538	0.471662	0.432965	0.430562	0.430082	0.434407	0.440767	0.427818	0.435971	0.428571	0.432614	0.433573	0.435762	0.433573	0.43789	0.434053	0.435492	0.43693	0.435012	0.408241	0.637052	0.652657	0.649275	0.642995	0.642512
UriuranaVirus-HM566189	0.474976	0.465675	0.465675	0.47619	0.474266	0.474266	0.475709	0.469937	0.458376	0.469937	0.47138	0.474495	0.436782	0.456595	0.454458	0.426724	0.420019	0.426724	0.46012	0.462314	0.462314	0.462314	0.409592	0.436303	0.465865	0.486551	0.432004	0.433445	0.42864	0.432004	0.447002	0.434053	0.440288	0.440556	0.441727	0.441247	0.442474	0.441247	0.443645	0.441727	0.443165	0.442686	0.442686	0.412075	0.640081	0.657971	0.654589	0.649758	0.649275
Nucleotide distances
Zerdali_Virus-KP966616
Toros_Virus-Strain_213-KP966619	0.436737
Toros_Virus-Strain_292-KP966622	0.436256	0.0030303
Toscana Virus-Italy-NC_006319	0.239414	0.438934	0.439255
SFNV-HM566172	0.259472	0.439095	0.438774	0.264439
SFNV-HM566183	0.261541	0.437169	0.437009	0.260302	0.0505967
SFNV-PoonaStrain-HM566176	0.262178	0.437009	0.438292	0.265553	0.19459	0.19459
Punique_Virus-JF920133	0.253104	0.438292	0.437971	0.254097	0.268258	0.267144	0.273349
Granada_Virus-GU135606	0.249706	0.430217	0.430894	0.271779	0.275984	0.273293	0.265893	0.231584
Massilia_Virus-EU725771	0.249761	0.43412	0.434762	0.270326	0.273667	0.271281	0.266667	0.23214	0.042886
Sandfly_Fever_Naples_Virus-Strain_YU_8-76-JF920139	0.229435	0.435885	0.436527	0.247096	0.264121	0.264757	0.270326	0.260302	0.266229	0.260939
Tehran_Virus-JF939846	0.2	0.438664	0.438022	0.230022	0.255174	0.252467	0.263292	0.248329	0.261484	0.255651	0.221798
Karimabad_Virus-KF297909	0.421465	0.413435	0.413116	0.431015	0.42446	0.427818	0.422542	0.416946	0.414684	0.421103	0.4251	0.419226
Arumowot_Virus-HM566144	0.431297	0.432821	0.433301	0.433013	0.429647	0.430288	0.426923	0.423718	0.421489	0.427083	0.436859	0.425204	0.41902
Odrenisrou_Virus-HM566174	0.433013	0.430855	0.431015	0.440173	0.429761	0.434407	0.429922	0.432164	0.427194	0.432965	0.434567	0.426763	0.427592	0.25657
Adana_Virus-KJ939330	0.412744	0.416866	0.417026	0.419907	0.421827	0.417667	0.418947	0.410466	0.409867	0.414466	0.420867	0.420589	0.405991	0.378245	0.381112
Salehabad_Virus-JX472403	0.418988	0.413352	0.412394	0.421187	0.418307	0.418147	0.426628	0.414146	0.418483	0.423908	0.415586	0.417227	0.403282	0.378404	0.373786	0.250636
Arbia_Virus-JX472400	0.420909	0.413193	0.412873	0.428389	0.418947	0.420387	0.428229	0.422468	0.416793	0.424548	0.422148	0.423631	0.404557	0.389871	0.38143	0.25986	0.231075
Corfou-KR106177	0.432383	0.191257	0.191257	0.4395	0.436667	0.4365	0.428667	0.434667	0.431814	0.432	0.438167	0.430549	0.404738	0.438299	0.423141	0.422554	0.413765	0.409121
SFSV-Ethiopia-KM042102	0.44605	0.282456	0.281021	0.438132	0.442465	0.442626	0.439255	0.441502	0.433266	0.438453	0.44407	0.442197	0.409925	0.435381	0.433253	0.422936	0.417984	0.423734	0.278523
SFTV-IzmirStrain-GQ847513	0.446853	0.283094	0.281659	0.438934	0.443749	0.442947	0.439737	0.441342	0.430894	0.43749	0.444391	0.444123	0.408329	0.4365	0.432774	0.421338	0.419582	0.423255	0.278192	0.0194577
SFTV-NC_015412	0.446853	0.283094	0.281659	0.438934	0.443749	0.442947	0.439737	0.441342	0.430894	0.43749	0.444391	0.444123	0.408329	0.4365	0.432774	0.421338	0.419582	0.423255	0.278192	0.0194577	0
Rift_Valley_Fever_Virus-Strain_Smithburn	0.419593	0.420985	0.421145	0.426923	0.430609	0.427404	0.426442	0.421314	0.414044	0.417308	0.421314	0.42312	0.394867	0.411671	0.413231	0.399745	0.394955	0.399266	0.406079	0.413308	0.415067	0.415067
Gabek_ForestVirus-KF297903	0.426583	0.417425	0.417584	0.420783	0.426219	0.427498	0.427018	0.422062	0.421772	0.428777	0.430855	0.428183	0.271646	0.41902	0.423604	0.40854	0.409496	0.414277	0.408549	0.415829	0.414712	0.414712	0.395664
Gordil_Virus-KF297900	0.301656	0.447546	0.448187	0.31074	0.314399	0.314399	0.31249	0.304694	0.312647	0.309626	0.300398	0.298631	0.424577	0.429441	0.434678	0.420186	0.421305	0.425944	0.441279	0.444177	0.445621	0.445621	0.425276	0.431927
Saint_FlorisVirus-JF920136	0.324242	0.452885	0.453045	0.34226	0.327913	0.325681	0.32887	0.330783	0.330471	0.330623	0.321856	0.329027	0.435566	0.43687	0.433301	0.426015	0.426174	0.426814	0.452155	0.452404	0.448718	0.448718	0.432757	0.431898	0.333174
Armero_Virus-HM566140	0.418919	0.413859	0.413057	0.41936	0.419038	0.417591	0.415501	0.417913	0.418534	0.42129	0.41743	0.414897	0.393023	0.409455	0.411981	0.392063	0.398944	0.397344	0.41342	0.421399	0.420918	0.420918	0.395192	0.400704	0.423497	0.42614
Aguacate_Virus-HM566138	0.426641	0.415143	0.414501	0.421611	0.424506	0.426918	0.420486	0.419682	0.419552	0.419199	0.41743	0.420689	0.394463	0.41234	0.416146	0.401504	0.394943	0.399264	0.41009	0.422522	0.423003	0.423003	0.395353	0.406785	0.424783	0.428388	0.108393
Ixcana_Virus-HM566162	0.42101	0.419474	0.418993	0.420968	0.41727	0.416144	0.414054	0.416144	0.415818	0.420003	0.41743	0.412645	0.391103	0.409615	0.414224	0.397984	0.398144	0.397344	0.41958	0.417228	0.416747	0.416747	0.397596	0.402304	0.422533	0.421965	0.196003	0.195843
Durania_Virus-HM566155	0.415701	0.416105	0.416426	0.42145	0.416948	0.416144	0.416466	0.414697	0.411914	0.41534	0.418556	0.413932	0.391263	0.410577	0.420631	0.404865	0.401664	0.396703	0.40959	0.416266	0.416266	0.416266	0.397276	0.403745	0.417229	0.42887	0.269065	0.273701	0.268425
Nique_Virus-HM119425	0.446477	0.432853	0.433494	0.446744	0.440006	0.440488	0.440808	0.44145	0.439871	0.44514	0.448187	0.4407	0.415827	0.436119	0.43575	0.420144	0.417746	0.424141	0.42869	0.428365	0.426442	0.426442	0.414505	0.419025	0.438723	0.445192	0.415224	0.416346	0.410256	0.414423
Alenquer_Virus-HM119401	0.435083	0.429808	0.429327	0.433269	0.429901	0.432467	0.438242	0.438242	0.431911	0.434552	0.431505	0.432033	0.419984	0.429075	0.432229	0.422222	0.422382	0.429576	0.427858	0.430449	0.430449	0.430449	0.423311	0.422062	0.436157	0.447115	0.414103	0.416506	0.413622	0.405609	0.29454
Turuna_Virus-HM119431	0.435453	0.42864	0.429601	0.43091	0.437329	0.433959	0.439737	0.432515	0.434164	0.435404	0.431231	0.43176	0.410355	0.422948	0.428823	0.418664	0.419783	0.419463	0.425649	0.426398	0.423995	0.423995	0.412386	0.411953	0.437119	0.435577	0.414544	0.416466	0.407657	0.414384	0.302508	0.303626
Echarte_Virus-HM119410	0.432996	0.420589	0.42155	0.435515	0.431665	0.431023	0.433269	0.427655	0.435298	0.442413	0.427976	0.43428	0.406325	0.423065	0.426859	0.417825	0.413352	0.416387	0.415794	0.419629	0.419468	0.419468	0.408669	0.406644	0.426647	0.442255	0.407941	0.407461	0.398815	0.409222	0.308896	0.310494	0.262612
Oriximina_Virus-HM119434	0.431599	0.423718	0.424519	0.431873	0.432836	0.429787	0.428503	0.43428	0.427046	0.432996	0.424811	0.428709	0.417426	0.415146	0.422308	0.419824	0.415508	0.422222	0.422366	0.421955	0.421955	0.421955	0.419468	0.421103	0.432788	0.440705	0.414423	0.416827	0.404647	0.415865	0.314806	0.31832	0.287494	0.277272
Maldonado_Virus-HM119413	0.431439	0.429006	0.428846	0.441342	0.430268	0.426898	0.43428	0.43765	0.431961	0.441342	0.430108	0.430796	0.415508	0.42203	0.422308	0.418865	0.413589	0.417106	0.427359	0.425641	0.424679	0.424679	0.412104	0.420144	0.426692	0.437179	0.413462	0.413782	0.404167	0.409295	0.322472	0.315764	0.285897	0.283501	0.225575
Ariquemes_Virus-HM119404	0.429398	0.430014	0.430014	0.435934	0.426622	0.428067	0.438182	0.427585	0.426416	0.434489	0.433205	0.42747	0.419706	0.423514	0.418348	0.419386	0.414107	0.411708	0.425907	0.421998	0.420875	0.420875	0.410059	0.416827	0.425453	0.434504	0.410935	0.409973	0.399551	0.420875	0.32023	0.316235	0.281879	0.282998	0.220093	0.154608
Itaituba_Virus-HM119416	0.433044	0.437179	0.436699	0.434762	0.431712	0.43107	0.432033	0.429947	0.434164	0.439416	0.438292	0.433526	0.417746	0.418508	0.426148	0.415348	0.414708	0.415987	0.42636	0.422756	0.422917	0.422917	0.414505	0.41311	0.42958	0.439583	0.410897	0.412821	0.4125	0.41859	0.318639	0.311771	0.280307	0.28414	0.227171	0.204023	0.207475
Serra_Norte_Virus-HM119428	0.43192	0.426442	0.426603	0.435725	0.429947	0.428342	0.431873	0.432515	0.428063	0.433157	0.433317	0.430796	0.415508	0.42235	0.421027	0.415827	0.411351	0.413589	0.432851	0.419071	0.420513	0.420513	0.407621	0.411351	0.427334	0.437179	0.408494	0.410737	0.407853	0.412019	0.313848	0.31241	0.282862	0.279828	0.22749	0.20514	0.20444	0.201788
Candiru_Virus-NC_015374	0.43192	0.427885	0.428686	0.429626	0.432836	0.429466	0.428984	0.428021	0.426029	0.431712	0.429145	0.431118	0.42478	0.417227	0.429509	0.419345	0.416627	0.422542	0.429356	0.421314	0.422436	0.422436	0.411623	0.418705	0.430382	0.437179	0.409936	0.412019	0.407372	0.414583	0.314327	0.310014	0.278071	0.283501	0.224936	0.203065	0.205558	0.203704	0.18295
Mucura_Virus-HM119419	0.432884	0.425801	0.426282	0.435885	0.433799	0.43107	0.432194	0.433157	0.430436	0.431873	0.430589	0.432723	0.422382	0.420109	0.425348	0.42542	0.418385	0.419185	0.42869	0.421955	0.425	0.425	0.409542	0.421583	0.428778	0.438622	0.407692	0.408494	0.404167	0.410897	0.318799	0.311452	0.282862	0.286855	0.225894	0.210249	0.20444	0.203544	0.181833	0.101213
Jacunda_Virus-HM466934	0.433205	0.428526	0.429006	0.434762	0.432836	0.430108	0.432675	0.435725	0.431113	0.435564	0.435564	0.432241	0.421583	0.418348	0.428389	0.418705	0.415028	0.418705	0.427858	0.420353	0.421635	0.421635	0.412584	0.417746	0.428457	0.436378	0.408974	0.410577	0.411378	0.41234	0.31816	0.312889	0.281265	0.283182	0.226213	0.210568	0.209232	0.203065	0.178321	0.103129	0.102011
Morumbi_Virus-HM119422	0.434489	0.428846	0.429327	0.433157	0.429947	0.427219	0.432194	0.435083	0.429249	0.43428	0.434762	0.42887	0.422222	0.417707	0.430149	0.419345	0.416307	0.418545	0.430521	0.419391	0.420673	0.420673	0.410503	0.417106	0.428938	0.43766	0.405769	0.410577	0.410737	0.411699	0.318479	0.313049	0.280307	0.283501	0.224298	0.210888	0.209551	0.20067	0.178321	0.101213	0.0992976	0.0424649
MungubaVirus-HM566164	0.430201	0.415424	0.415103	0.432081	0.428067	0.427746	0.429833	0.417791	0.414167	0.422286	0.423892	0.430522	0.402624	0.412019	0.417428	0.405825	0.406465	0.405825	0.408554	0.422799	0.420555	0.420555	0.408654	0.400704	0.426577	0.429327	0.39499	0.398844	0.396275	0.401413	0.404065	0.395903	0.394783	0.390142	0.394943	0.397984	0.400512	0.394783	0.401664	0.402784	0.401344	0.402144	0.401024
Manawa_Virus-JQ924565	0.536098	0.534187	0.53385	0.535157	0.533814	0.530794	0.54103	0.539856	0.533203	0.53566	0.542876	0.542478	0.535355	0.529748	0.533009	0.539352	0.533982	0.548414	0.531315	0.533008	0.534018	0.534018	0.528264	0.528485	0.538578	0.544694	0.534762	0.538306	0.531725	0.540162	0.533479	0.523385	0.534825	0.527423	0.529273	0.530619	0.528194	0.535498	0.528264	0.524394	0.530451	0.530114	0.528264	0.532907
Grand_Arbaud_Virus-JF838327	0.542692	0.545557	0.545557	0.547895	0.536001	0.536483	0.534073	0.53793	0.533673	0.534394	0.543234	0.5443	0.542449	0.538065	0.539093	0.544198	0.540984	0.54243	0.544617	0.546686	0.546686	0.546686	0.541546	0.54919	0.546988	0.540484	0.538114	0.540698	0.532461	0.53666	0.533172	0.526892	0.534461	0.53285	0.530435	0.529952	0.530691	0.530435	0.528663	0.532045	0.530918	0.533172	0.531723	0.551474	0.386006
Precarious_Virus-HM566181	0.533687	0.53185	0.531527	0.543234	0.541626	0.543073	0.544198	0.542912	0.53503	0.534876	0.544037	0.532562	0.533301	0.535973	0.535393	0.532305	0.529733	0.539216	0.530889	0.542977	0.538784	0.538784	0.536071	0.544375	0.541847	0.544653	0.538114	0.537629	0.535045	0.537952	0.53591	0.533333	0.534461	0.527214	0.533816	0.529952	0.532141	0.532045	0.536554	0.533333	0.537842	0.535266	0.534944	0.543097	0.385011	0.297036
Murre_Virus-JF838330	0.537385	0.538945	0.537816	0.542752	0.530215	0.531983	0.532626	0.539216	0.532655	0.533751	0.535358	0.532401	0.53282	0.522292	0.53121	0.534716	0.537608	0.541626	0.545455	0.547976	0.546363	0.546363	0.538969	0.537153	0.535422	0.540164	0.537145	0.53876	0.542151	0.536822	0.534461	0.536876	0.530274	0.527858	0.538808	0.533494	0.537297	0.532367	0.534944	0.532528	0.539291	0.53591	0.533172	0.543097	0.374896	0.295451	0.276113
RML-105355__Virus-JF838333	0.537225	0.538784	0.537655	0.542591	0.530055	0.531823	0.532465	0.539055	0.532485	0.53359	0.535198	0.53224	0.532659	0.522131	0.531049	0.534555	0.537448	0.541466	0.545287	0.547815	0.546202	0.546202	0.538808	0.536992	0.535261	0.540003	0.536983	0.538598	0.54199	0.53666	0.5343	0.536715	0.530113	0.527697	0.538647	0.533333	0.537135	0.532206	0.534783	0.532367	0.53913	0.535749	0.533011	0.542935	0.374896	0.295292	0.275955	0.000158504
FinV707_Virus-JQ924562	0.544781	0.536834	0.537157	0.536146	0.541137	0.537595	0.538078	0.535824	0.538919	0.540171	0.542425	0.535438	0.542283	0.53644	0.539404	0.540815	0.54484	0.553373	0.537418	0.537803	0.536511	0.536511	0.531215	0.544051	0.539105	0.542403	0.543116	0.54344	0.543116	0.545219	0.546056	0.545733	0.535732	0.534925	0.534118	0.538313	0.536152	0.540087	0.535732	0.536861	0.536861	0.539281	0.537183	0.542124	0.374399	0.288822	0.287075	0.281994	0.281836
Zaliv_Terpenia_Virus-HM566191	0.540601	0.537333	0.536849	0.538894	0.542591	0.539376	0.544037	0.536001	0.537235	0.539055	0.546287	0.534169	0.543572	0.53372	0.53491	0.541305	0.539055	0.544841	0.53474	0.533624	0.533462	0.533462	0.539775	0.541005	0.543293	0.544653	0.539083	0.53989	0.538598	0.536176	0.544928	0.538325	0.535427	0.53752	0.539291	0.533494	0.535202	0.534622	0.53752	0.537681	0.538164	0.538647	0.540902	0.546802	0.381363	0.292915	0.288318	0.282295	0.282137
EgAN1825-61_Virus-HM566159	0.544461	0.54459	0.543945	0.543394	0.543716	0.539537	0.536644	0.544841	0.536726	0.538734	0.542752	0.542692	0.538116	0.5371	0.539414	0.543234	0.536805	0.543555	0.540265	0.542009	0.542654	0.542654	0.536876	0.538437	0.548755	0.543691	0.541182	0.540213	0.539729	0.538437	0.539614	0.540902	0.540902	0.533977	0.544283	0.540097	0.542935	0.539775	0.54058	0.543317	0.5438	0.542029	0.543317	0.551796	0.389653	0.291647	0.287526	0.274053	0.273894
Chize_Virus-JF838324	0.544139	0.543138	0.542816	0.541787	0.543716	0.541466	0.539376	0.544519	0.537235	0.538091	0.543394	0.540119	0.539239	0.539192	0.539575	0.540662	0.536162	0.541626	0.536414	0.542493	0.543461	0.543461	0.533816	0.535388	0.550201	0.542729	0.537306	0.539406	0.537791	0.538114	0.540419	0.541707	0.541707	0.536393	0.543317	0.540097	0.539391	0.538647	0.53913	0.541546	0.542995	0.541224	0.542351	0.550669	0.388161	0.291964	0.290854	0.277065	0.276906
Uukuniemi_virus-NC_005214	0.543013	0.529269	0.528624	0.534555	0.542912	0.539537	0.544359	0.543234	0.53486	0.539216	0.545644	0.538993	0.544535	0.539997	0.539414	0.53793	0.540823	0.54018	0.52821	0.535881	0.534591	0.534591	0.528663	0.543572	0.542811	0.549463	0.542636	0.539729	0.537306	0.545058	0.540097	0.540419	0.537198	0.54058	0.539452	0.536071	0.541324	0.538325	0.543639	0.54058	0.546055	0.545572	0.543156	0.550024	0.385342	0.290379	0.289428	0.28816	0.288001
Heartland_Virus-JX005847	0.553171	0.565104	0.564616	0.554526	0.558914	0.557289	0.554689	0.554201	0.561674	0.56249	0.556964	0.553171	0.559501	0.556313	0.55734	0.560149	0.549935	0.553664	0.559669	0.572266	0.572591	0.572591	0.565415	0.568256	0.558155	0.561335	0.565642	0.565316	0.567106	0.569058	0.564815	0.564977	0.560429	0.560156	0.559292	0.55653	0.557667	0.563353	0.562703	0.565627	0.564815	0.562053	0.562541	0.560266	0.543963	0.556311	0.549515	0.552265	0.552265
Palma_Virus-JQ956379	0.574865	0.569697	0.569369	0.574419	0.570003	0.57033	0.572947	0.578508	0.583895	0.57998	0.574746	0.570938	0.574645	0.570752	0.577331	0.570566	0.567303	0.571382	0.572182	0.569206	0.568714	0.568714	0.576055	0.573503	0.569724	0.576973	0.564455	0.573137	0.56724	0.576577	0.573274	0.571312	0.566732	0.569724	0.560026	0.557409	0.564933	0.559535	0.569349	0.564769	0.565587	0.560517	0.56248	0.581167	0.573399	0.575639	0.569777	0.571405	0.571242
Bhanja_Virus-JQ956376	0.573229	0.567895	0.567404	0.570494	0.568695	0.56984	0.570821	0.571148	0.574564	0.568858	0.573929	0.565701	0.571871	0.571895	0.580271	0.57024	0.558982	0.569424	0.571161	0.56724	0.56593	0.56593	0.569022	0.571382	0.572339	0.573875	0.564455	0.570352	0.565602	0.568387	0.56984	0.563297	0.563297	0.570051	0.557573	0.555447	0.56019	0.559535	0.561498	0.563952	0.561662	0.558881	0.556755	0.577407	0.578678	0.566194	0.567497	0.572545	0.572382
Severe_Fever_Thrombocytopenia_Syndrome_Virus-HM459822	0.560325	0.564941	0.564779	0.556314	0.564278	0.559239	0.559564	0.557614	0.559101	0.559727	0.559889	0.555772	0.558204	0.567835	0.560746	0.561608	0.549935	0.555772	0.562542	0.568685	0.56901	0.56901	0.560052	0.559176	0.562703	0.561497	0.564503	0.565967	0.559623	0.562876	0.567576	0.565789	0.56449	0.568599	0.571313	0.567739	0.567089	0.56514	0.562703	0.572937	0.570013	0.569688	0.572937	0.560916	0.55766	0.554854	0.546764	0.557443	0.557443
ChagresVirus-HM566147	0.423324	0.425188	0.425028	0.421356	0.426647	0.427128	0.426647	0.424563	0.416582	0.42328	0.424884	0.414822	0.404693	0.419345	0.415468	0.40613	0.405172	0.403895	0.416044	0.431109	0.430629	0.430629	0.403357	0.405971	0.420833	0.425712	0.411661	0.413904	0.408297	0.413423	0.413589	0.406075	0.409113	0.407478	0.408473	0.411831	0.405561	0.405116	0.405915	0.411031	0.411671	0.413269	0.413269	0.394027	0.531292	0.545733	0.538003	0.53124	0.531079
UriuranaVirus-HM566189	0.422201	0.420867	0.420867	0.424563	0.423441	0.425365	0.423761	0.418951	0.418443	0.423922	0.419913	0.427174	0.399585	0.415508	0.426973	0.404534	0.403097	0.410281	0.415546	0.423268	0.422468	0.422468	0.397122	0.404534	0.424519	0.429555	0.411821	0.409098	0.40157	0.404453	0.418225	0.411511	0.41247	0.410674	0.413589	0.413429	0.41419	0.411351	0.410392	0.414388	0.415348	0.417426	0.417266	0.39195	0.524731	0.535427	0.538164	0.534138	0.533977
[truncated: 10 more columns]

## Sheet: Gc protein-Pairwise Distances
Amino acid distances
Zerdali Virus-KP966617
Toros Virus-Strain 213-KP966620	0.562802
Toros Virus-Strain 292-KP966623	0.565217	0.00717703
Toscana Virus-NC_006320	0.285024	0.541063	0.541063
Massilia_Virus-EU725772	0.289855	0.560386	0.562802	0.270531
Granada_Virus-GU135607	0.294686	0.585542	0.585542	0.285024	0.268116
Punique_Virus-JF920134	0.285024	0.538647	0.541063	0.272947	0.135266	0.2657
Sandfly_Fever_Naples_Virus-Strain_YU_8-76-JF920140	0.0386473	0.550725	0.55314	0.28744	0.28744	0.282609	0.270531
Tehran_Virus-JF939847	0.0628019	0.565217	0.567633	0.28744	0.292271	0.294686	0.292271	0.0676329
SFNV-HM566171	0.258454	0.567633	0.570048	0.31401	0.321256	0.31401	0.311594	0.258454	0.280193
SFNV-HM566177	0.258454	0.572464	0.572464	0.301932	0.309179	0.316425	0.297101	0.270531	0.282609	0.0772947
Karimabad_Virus-KF297910	0.565217	0.476077	0.473684	0.524155	0.548309	0.580723	0.543478	0.567633	0.560386	0.524155	0.521739
Karimabad_Virus-KF297913	0.565217	0.478469	0.476077	0.519324	0.545894	0.583133	0.536232	0.565217	0.560386	0.524155	0.514493	0.0191388
Karimabad_Virus-KF297907	0.562802	0.476077	0.473684	0.52657	0.545894	0.583133	0.543478	0.565217	0.557971	0.524155	0.521739	0.00478469	0.0215311
Adana_virus-KJ939331	0.535109	0.569712	0.569712	0.569007	0.547215	0.548309	0.549637	0.530266	0.53753	0.554479	0.561743	0.526442	0.526442	0.524038
Salehabad_Virus-JX472404	0.549637	0.536058	0.536058	0.547215	0.535109	0.548309	0.532688	0.547215	0.559322	0.57385	0.581114	0.524038	0.524038	0.521635	0.274038
Odrenisrou_Virus-HM566173	0.578692	0.618357	0.618357	0.59322	0.612591	0.583535	0.595642	0.578692	0.590799	0.598063	0.607748	0.591787	0.591787	0.594203	0.538647	0.514493
Arumowot_Virus-HM566143	0.607748	0.630435	0.63285	0.631961	0.617433	0.62954	0.615012	0.600484	0.617433	0.62954	0.631961	0.599034	0.596618	0.596618	0.562802	0.557971	0.31401
Arbia_Virus-JX472401	0.549637	0.564904	0.564904	0.57385	0.559322	0.548309	0.556901	0.549637	0.547215	0.561743	0.566586	0.538462	0.540865	0.538462	0.175481	0.286058	0.541063	0.565217
SFTV-NC_015411	0.565217	0.332536	0.330144	0.565217	0.57971	0.554217	0.555556	0.565217	0.570048	0.567633	0.567633	0.504785	0.511962	0.504785	0.552885	0.548077	0.63285	0.652174	0.528846
SFSV-Ethiopia-KM042103	0.565217	0.337321	0.334928	0.565217	0.577295	0.554217	0.555556	0.565217	0.570048	0.567633	0.567633	0.504785	0.507177	0.504785	0.552885	0.545673	0.630435	0.649758	0.533654	0.00956938
SFSV-U30500	0.560386	0.325359	0.322967	0.565217	0.572464	0.551807	0.548309	0.557971	0.562802	0.565217	0.565217	0.504785	0.511962	0.504785	0.550481	0.543269	0.628019	0.647343	0.536058	0.0334928	0.0430622
Corfou Virus-KR106178	0.555556	0.0454545	0.0430622	0.543478	0.557971	0.580723	0.538647	0.543478	0.557971	0.565217	0.565217	0.471292	0.473684	0.471292	0.560096	0.53125	0.615942	0.623188	0.555288	0.320574	0.325359	0.313397
MungubaVirus-HM566165	0.610169	0.561151	0.556355	0.615012	0.607748	0.611111	0.595642	0.602906	0.607748	0.615012	0.610169	0.549161	0.551559	0.544365	0.571084	0.585542	0.566586	0.600484	0.585542	0.556355	0.556355	0.549161	0.546763
Rift_Valley_Fever_Virus-Strain_Smithburn-DQ380193	0.562802	0.533493	0.5311	0.543478	0.55314	0.566265	0.555556	0.565217	0.562802	0.538647	0.541063	0.456938	0.454545	0.454545	0.543269	0.533654	0.603865	0.613527	0.545673	0.523923	0.521531	0.523923	0.523923	0.563549
Rift_Valley_Fever_Virus-strain35/74-JF784387	0.560386	0.535885	0.533493	0.543478	0.550725	0.563855	0.55314	0.562802	0.560386	0.538647	0.538647	0.45933	0.456938	0.456938	0.540865	0.53125	0.603865	0.613527	0.543269	0.526316	0.523923	0.526316	0.526316	0.561151	0.00478469
Saint_Floris_Virus-JF920137	0.326087	0.580723	0.580723	0.350242	0.34058	0.339759	0.333333	0.321256	0.328502	0.362319	0.357488	0.53012	0.522892	0.527711	0.57971	0.565217	0.590799	0.619855	0.586957	0.566265	0.568675	0.566265	0.578313	0.608696	0.559036	0.559036
Gordil_Virus-KF297901	0.369565	0.554217	0.556627	0.388889	0.379227	0.373494	0.362319	0.362319	0.371981	0.388889	0.391304	0.559036	0.556627	0.559036	0.570048	0.567633	0.598063	0.615012	0.582126	0.573494	0.573494	0.568675	0.559036	0.628019	0.556627	0.554217	0.368675
Gabek_Forest_Virus-KF297904	0.562802	0.490431	0.488038	0.531401	0.541063	0.568675	0.548309	0.560386	0.555556	0.528986	0.536232	0.248804	0.244019	0.244019	0.521635	0.514423	0.599034	0.618357	0.528846	0.516746	0.511962	0.514354	0.488038	0.541966	0.447368	0.444976	0.53494	0.546988
Armero_Virus-HM566141	0.595642	0.524038	0.521635	0.585956	0.590799	0.599034	0.588378	0.588378	0.600484	0.59322	0.59322	0.533654	0.53125	0.533654	0.561446	0.568675	0.641646	0.631961	0.563855	0.569712	0.569712	0.564904	0.524038	0.6	0.536058	0.536058	0.599034	0.601449	0.543269
Ixcanal_Virus-HM566163	0.598063	0.514423	0.512019	0.590799	0.578692	0.601449	0.581114	0.595642	0.600484	0.583535	0.578692	0.533654	0.53125	0.533654	0.571084	0.568675	0.644068	0.641646	0.580723	0.557692	0.557692	0.550481	0.509615	0.580723	0.540865	0.540865	0.603865	0.586957	0.550481	0.125
Aguacate_Virus-HM566137	0.598063	0.538462	0.536058	0.581114	0.576271	0.589372	0.569007	0.590799	0.59322	0.59322	0.583535	0.524038	0.519231	0.521635	0.568675	0.563855	0.62954	0.62954	0.583133	0.536058	0.536058	0.538462	0.533654	0.566265	0.519231	0.519231	0.591787	0.594203	0.536058	0.302885	0.300481
Durania_Virus-HM566157	0.602906	0.524038	0.524038	0.59322	0.598063	0.591787	0.59322	0.600484	0.615012	0.610169	0.605327	0.538462	0.540865	0.538462	0.592771	0.571084	0.631961	0.634383	0.592771	0.521635	0.526442	0.526442	0.526442	0.587952	0.519231	0.516827	0.594203	0.594203	0.552885	0.3125	0.3125	0.278846
Punto_Toro_Virus-DQ363407	0.55314	0.542169	0.539759	0.567633	0.543478	0.562802	0.550725	0.55314	0.565217	0.560386	0.550725	0.489157	0.484337	0.489157	0.533816	0.528986	0.57971	0.611111	0.531401	0.539759	0.539759	0.539759	0.53253	0.555556	0.493976	0.493976	0.555556	0.557971	0.481928	0.557971	0.555556	0.548309	0.531401
Echarte_Virus-HM119411	0.555556	0.533654	0.533654	0.55314	0.574879	0.583133	0.577295	0.548309	0.557971	0.550725	0.548309	0.480769	0.475962	0.483173	0.518072	0.537349	0.599034	0.628019	0.525301	0.552885	0.552885	0.552885	0.533654	0.554217	0.512019	0.509615	0.568675	0.559036	0.490385	0.506024	0.518072	0.53494	0.542169	0.344578
Alenquer_Virus-HM119402	0.55314	0.533654	0.53125	0.55314	0.572464	0.561446	0.574879	0.555556	0.555556	0.555556	0.543478	0.492788	0.487981	0.492788	0.542169	0.546988	0.596618	0.625604	0.549398	0.521635	0.524038	0.519231	0.524038	0.578313	0.490385	0.492788	0.575904	0.563855	0.504808	0.544578	0.542169	0.525301	0.522892	0.378313	0.384615
Candiru_Virus-NC_015373	0.555556	0.533654	0.533654	0.565217	0.555556	0.580723	0.560386	0.555556	0.555556	0.562802	0.555556	0.480769	0.480769	0.483173	0.522892	0.53494	0.60628	0.63285	0.53494	0.548077	0.550481	0.548077	0.524038	0.537349	0.519231	0.516827	0.546988	0.544578	0.502404	0.544578	0.542169	0.542169	0.544578	0.356627	0.355769	0.300481
Ariquemes_Virus-HM119405	0.603865	0.545673	0.543269	0.599034	0.57971	0.583133	0.574879	0.596618	0.603865	0.57971	0.57971	0.485577	0.483173	0.483173	0.525301	0.539759	0.618357	0.623188	0.551807	0.536058	0.538462	0.533654	0.540865	0.554217	0.490385	0.490385	0.592771	0.578313	0.495192	0.53494	0.546988	0.520482	0.527711	0.361446	0.358173	0.293269	0.278846
Morumbi_Virus-HM119423	0.594203	0.545673	0.543269	0.586957	0.574879	0.578313	0.565217	0.589372	0.599034	0.572464	0.567633	0.475962	0.473558	0.473558	0.522892	0.520482	0.615942	0.60628	0.544578	0.533654	0.536058	0.53125	0.53125	0.539759	0.480769	0.480769	0.583133	0.578313	0.478365	0.525301	0.53012	0.506024	0.518072	0.366265	0.346154	0.28125	0.283654	0.0745192
Oriximina_Virus-HM119435	0.570048	0.512019	0.509615	0.543478	0.574879	0.580723	0.582126	0.572464	0.574879	0.562802	0.567633	0.485577	0.478365	0.483173	0.537349	0.537349	0.589372	0.603865	0.542169	0.557692	0.560096	0.555288	0.504808	0.551807	0.485577	0.483173	0.561446	0.559036	0.490385	0.525301	0.522892	0.518072	0.518072	0.342169	0.334135	0.3125	0.298077	0.276442	0.28125
Jacunda_Virus-HM466935	0.574879	0.516827	0.514423	0.543478	0.562802	0.563855	0.565217	0.57971	0.577295	0.565217	0.560386	0.475962	0.471154	0.475962	0.53253	0.525301	0.601449	0.60628	0.539759	0.550481	0.552885	0.550481	0.512019	0.559036	0.492788	0.490385	0.561446	0.559036	0.492788	0.522892	0.525301	0.513253	0.493976	0.359036	0.348558	0.314904	0.310096	0.264423	0.276442	0.122596
Mucura_Virus-HM119420	0.570048	0.497596	0.497596	0.545894	0.562802	0.571084	0.577295	0.574879	0.572464	0.560386	0.548309	0.471154	0.466346	0.46875	0.53253	0.561446	0.599034	0.596618	0.549398	0.538462	0.540865	0.536058	0.492788	0.546988	0.516827	0.512019	0.556627	0.566265	0.492788	0.542169	0.546988	0.515663	0.539759	0.361446	0.353365	0.302885	0.286058	0.302885	0.302885	0.213942	0.21875
Turuna_Virus-HM119432	0.567633	0.548077	0.545673	0.577295	0.570048	0.571084	0.582126	0.567633	0.572464	0.572464	0.562802	0.492788	0.490385	0.490385	0.520482	0.525301	0.611111	0.608696	0.525301	0.533654	0.533654	0.536058	0.538462	0.559036	0.490385	0.490385	0.583133	0.559036	0.487981	0.518072	0.515663	0.510843	0.522892	0.356627	0.341346	0.259615	0.257212	0.216346	0.199519	0.290865	0.28125	0.278846
Nique_Virus-HM119426	0.577295	0.543269	0.540865	0.565217	0.567633	0.585542	0.582126	0.572464	0.570048	0.567633	0.565217	0.497596	0.5	0.497596	0.554217	0.549398	0.594203	0.63285	0.554217	0.545673	0.548077	0.548077	0.538462	0.571084	0.504808	0.504808	0.583133	0.575904	0.5	0.527711	0.544578	0.525301	0.520482	0.363855	0.375	0.254808	0.314904	0.276442	0.293269	0.314904	0.322115	0.331731	0.286058
Maldonado_Virus-HM119414	0.570048	0.519231	0.516827	0.560386	0.555556	0.573494	0.567633	0.570048	0.577295	0.560386	0.565217	0.480769	0.483173	0.478365	0.527711	0.518072	0.601449	0.60628	0.539759	0.53125	0.533654	0.528846	0.507212	0.563855	0.495192	0.495192	0.566265	0.559036	0.495192	0.542169	0.53494	0.53494	0.503614	0.351807	0.358173	0.317308	0.293269	0.295673	0.293269	0.245192	0.242788	0.264423	0.293269	0.322115
Serra_Norte_Virus-HM119429	0.574879	0.521635	0.519231	0.560386	0.562802	0.580723	0.567633	0.574879	0.570048	0.572464	0.577295	0.483173	0.483173	0.480769	0.527711	0.520482	0.594203	0.618357	0.53494	0.540865	0.543269	0.538462	0.514423	0.561446	0.485577	0.485577	0.566265	0.566265	0.495192	0.539759	0.53253	0.527711	0.515663	0.359036	0.362981	0.307692	0.283654	0.298077	0.302885	0.225962	0.233173	0.266827	0.298077	0.310096	0.0793269
Itaituba_Virus-HM119417	0.570048	0.516827	0.514423	0.560386	0.548309	0.568675	0.565217	0.572464	0.570048	0.570048	0.572464	0.504808	0.504808	0.502404	0.53012	0.518072	0.591787	0.60628	0.53253	0.540865	0.543269	0.538462	0.509615	0.559036	0.497596	0.497596	0.573494	0.559036	0.514423	0.539759	0.53494	0.53012	0.510843	0.363855	0.360577	0.322115	0.290865	0.302885	0.314904	0.247596	0.233173	0.259615	0.295673	0.322115	0.0841346	0.0817308
FinV707_Virus-JQ924563	0.736318	0.748756	0.748756	0.748756	0.738806	0.746269	0.733831	0.736318	0.746269	0.743781	0.751244	0.763682	0.773632	0.766169	0.733167	0.745636	0.745636	0.770574	0.750623	0.738806	0.741294	0.736318	0.751244	0.765586	0.763682	0.763682	0.746269	0.733831	0.763682	0.780549	0.76808	0.773067	0.745636	0.753731	0.748756	0.776119	0.743781	0.758706	0.766169	0.78607	0.78607	0.771144	0.766169	0.771144	0.761194	0.768657	0.768657
Zaliv_Terpenia_Virus-HM566193	0.753731	0.746269	0.746269	0.756219	0.753731	0.761194	0.746269	0.751244	0.758706	0.763682	0.766169	0.768657	0.778607	0.771144	0.74813	0.760599	0.745636	0.76808	0.760599	0.756219	0.756219	0.758706	0.748756	0.770574	0.771144	0.771144	0.758706	0.746269	0.766169	0.783042	0.780549	0.783042	0.763092	0.756219	0.756219	0.798507	0.751244	0.778607	0.783582	0.803483	0.798507	0.783582	0.788557	0.776119	0.768657	0.771144	0.766169	0.101235
Grand_Arbaud_Virus-JF838328	0.751244	0.751244	0.751244	0.768657	0.758706	0.766169	0.733831	0.751244	0.748756	0.758706	0.756219	0.771144	0.776119	0.773632	0.750623	0.743142	0.74813	0.760599	0.745636	0.763682	0.766169	0.763682	0.751244	0.773067	0.756219	0.753731	0.753731	0.753731	0.758706	0.775561	0.778055	0.770574	0.778055	0.743781	0.761194	0.768657	0.733831	0.751244	0.758706	0.776119	0.793532	0.763682	0.768657	0.736318	0.768657	0.758706	0.753731	0.323457	0.325926
Precarious_Point_Virus-HM566179	0.743781	0.761194	0.761194	0.763682	0.746269	0.763682	0.743781	0.748756	0.743781	0.763682	0.763682	0.763682	0.768657	0.766169	0.755611	0.760599	0.743142	0.745636	0.750623	0.751244	0.753731	0.753731	0.758706	0.76808	0.783582	0.78607	0.736318	0.751244	0.768657	0.78803	0.778055	0.770574	0.773067	0.751244	0.758706	0.771144	0.721393	0.761194	0.758706	0.776119	0.781095	0.746269	0.753731	0.771144	0.768657	0.771144	0.761194	0.283951	0.296296
Murre_Virus-JF838331	0.741294	0.758706	0.758706	0.763682	0.748756	0.748756	0.746269	0.748756	0.753731	0.761194	0.758706	0.761194	0.771144	0.761194	0.750623	0.760599	0.745636	0.750623	0.745636	0.753731	0.753731	0.758706	0.756219	0.735661	0.771144	0.773632	0.763682	0.758706	0.756219	0.783042	0.775561	0.763092	0.753117	0.746269	0.768657	0.766169	0.733831	0.771144	0.766169	0.783582	0.788557	0.756219	0.761194	0.751244	0.773632	0.776119	0.773632	0.264198	0.264198
RML-105355_Virus-JF838334	0.741294	0.758706	0.758706	0.763682	0.748756	0.748756	0.746269	0.748756	0.753731	0.761194	0.758706	0.761194	0.771144	0.761194	0.750623	0.760599	0.74813	0.753117	0.745636	0.753731	0.753731	0.758706	0.756219	0.735661	0.768657	0.771144	0.763682	0.758706	0.758706	0.783042	0.775561	0.765586	0.753117	0.746269	0.768657	0.766169	0.733831	0.771144	0.766169	0.783582	0.788557	0.756219	0.761194	0.751244	0.773632	0.776119	0.773632	0.264198	0.264198
Manawa_Virus-JQ924566	0.760705	0.760705	0.760705	0.753149	0.748111	0.763224	0.735516	0.760705	0.7733	0.753149	0.75063	0.765743	0.768262	0.763224	0.734848	0.75	0.755051	0.762626	0.744949	0.765743	0.765743	0.758186	0.765743	0.762626	0.763224	0.760705	0.75063	0.738035	0.755668	0.800505	0.795455	0.777778	0.770202	0.765743	0.7733	0.760705	0.738035	0.753149	0.748111	0.763224	0.7733	0.748111	0.760705	0.755668	0.768262	0.765743	0.763224	0.46	0.4625
Chize_Virus-JF838325	0.766169	0.768657	0.768657	0.768657	0.761194	0.768657	0.756219	0.763682	0.768657	0.768657	0.768657	0.766169	0.773632	0.768657	0.740648	0.755611	0.745636	0.763092	0.74813	0.761194	0.761194	0.756219	0.771144	0.770574	0.771144	0.768657	0.758706	0.751244	0.761194	0.780549	0.778055	0.778055	0.755611	0.771144	0.763682	0.783582	0.746269	0.766169	0.766169	0.793532	0.791045	0.766169	0.768657	0.768657	0.778607	0.781095	0.773632	0.192593	0.190123
EgAN1825-61_Virus-HM566158	0.766169	0.771144	0.771144	0.768657	0.761194	0.768657	0.756219	0.763682	0.768657	0.768657	0.768657	0.766169	0.773632	0.768657	0.740648	0.755611	0.745636	0.763092	0.74813	0.758706	0.758706	0.753731	0.773632	0.770574	0.771144	0.768657	0.758706	0.751244	0.761194	0.780549	0.778055	0.778055	0.755611	0.771144	0.766169	0.783582	0.746269	0.766169	0.766169	0.793532	0.791045	0.763682	0.768657	0.768657	0.778607	0.781095	0.773632	0.195062	0.192593
Uukuniemi_Virus-NC_005220	0.756219	0.748756	0.748756	0.758706	0.746269	0.763682	0.748756	0.753731	0.758706	0.756219	0.756219	0.761194	0.768657	0.763682	0.733167	0.750623	0.743142	0.765586	0.745636	0.753731	0.753731	0.756219	0.751244	0.775561	0.766169	0.766169	0.746269	0.733831	0.751244	0.760599	0.763092	0.763092	0.74813	0.758706	0.751244	0.773632	0.738806	0.758706	0.761194	0.781095	0.776119	0.766169	0.746269	0.751244	0.756219	0.766169	0.758706	0.145679	0.133333
Heartland_Virus-JX005845	0.801956	0.803398	0.800971	0.789731	0.782396	0.790244	0.789731	0.806846	0.809291	0.770171	0.770171	0.764563	0.759709	0.762136	0.778589	0.783455	0.794621	0.789731	0.776156	0.776699	0.776699	0.781553	0.798544	0.790754	0.783981	0.783981	0.802439	0.790244	0.779126	0.781022	0.776156	0.781022	0.783455	0.768293	0.773723	0.788321	0.785888	0.778589	0.773723	0.781022	0.783455	0.781022	0.778589	0.793187	0.783455	0.790754	0.790754	0.796482	0.81407
Palma_Virus-JQ956380	0.79803	0.794621	0.794621	0.805419	0.795567	0.80344	0.780788	0.79064	0.795567	0.793103	0.79803	0.782396	0.779951	0.782396	0.771499	0.766585	0.802469	0.802469	0.77887	0.819071	0.819071	0.819071	0.797066	0.809291	0.777506	0.775061	0.77887	0.788698	0.765281	0.793612	0.800983	0.798526	0.796069	0.785714	0.771499	0.805897	0.783784	0.800983	0.791155	0.788698	0.786241	0.791155	0.791155	0.798526	0.773956	0.786241	0.783784	0.8	0.8
Bhanja_Virus-JQ956377	0.812808	0.806846	0.806846	0.817734	0.807882	0.818182	0.79803	0.807882	0.802956	0.810345	0.815271	0.794621	0.792176	0.794621	0.783784	0.783784	0.812346	0.814815	0.793612	0.828851	0.828851	0.826406	0.809291	0.823961	0.794621	0.792176	0.791155	0.788698	0.782396	0.805897	0.808354	0.810811	0.80344	0.79064	0.77887	0.80344	0.781327	0.808354	0.80344	0.788698	0.793612	0.80344	0.793612	0.808354	0.77887	0.786241	0.788698	0.8	0.797468
Severe_Fever_Thrombocytopenia_Syndrome_Virus-JQ684872	0.807317	0.789346	0.786925	0.790244	0.792683	0.793187	0.792683	0.8	0.8	0.778049	0.792683	0.750605	0.755448	0.750605	0.796117	0.776699	0.802439	0.790244	0.781553	0.791768	0.79661	0.784504	0.786925	0.791262	0.77724	0.77724	0.800487	0.790754	0.767554	0.779126	0.771845	0.769417	0.791262	0.759124	0.764563	0.786408	0.764563	0.769417	0.774272	0.76699	0.771845	0.776699	0.771845	0.796117	0.76699	0.771845	0.769417	0.796992	0.809524
Severe_Fever_Thrombocytopenia_Syndrome_Virus-KF374684	0.807317	0.789346	0.786925	0.790244	0.792683	0.790754	0.792683	0.8	0.8	0.778049	0.790244	0.750605	0.755448	0.750605	0.796117	0.776699	0.8	0.787805	0.781553	0.791768	0.79661	0.786925	0.786925	0.791262	0.77724	0.774818	0.800487	0.788321	0.767554	0.779126	0.771845	0.769417	0.788835	0.756691	0.764563	0.786408	0.764563	0.769417	0.774272	0.764563	0.769417	0.774272	0.769417	0.796117	0.764563	0.769417	0.76699	0.79198	0.804511
ChagresVirus-HM566146	0.586957	0.547847	0.543062	0.591787	0.574879	0.60241	0.596618	0.594203	0.586957	0.596618	0.591787	0.473684	0.473684	0.471292	0.557692	0.555288	0.625604	0.637681	0.564904	0.543062	0.54067	0.545455	0.54067	0.514354	0.492823	0.495215	0.587952	0.619277	0.478469	0.5625	0.545673	0.552885	0.574519	0.481928	0.526442	0.526442	0.5	0.521635	0.509615	0.521635	0.516827	0.514423	0.5	0.540865	0.487981	0.495192	0.502404	0.768657	0.773632
UriuranaVirus-HM566188	0.560386	0.497608	0.492823	0.555556	0.536232	0.573494	0.536232	0.560386	0.560386	0.557971	0.555556	0.464115	0.4689	0.461722	0.536058	0.533654	0.628019	0.635266	0.550481	0.526316	0.523923	0.526316	0.497608	0.538278	0.466507	0.466507	0.556627	0.578313	0.461722	0.548077	0.540865	0.543269	0.569712	0.448193	0.497596	0.492788	0.473558	0.497596	0.497596	0.485577	0.478365	0.478365	0.487981	0.478365	0.451923	0.451923	0.449519	0.753731	0.748756
Nucleotide distances
Zerdali Virus-KP966617
Toros Virus-Strain 213-KP966620	0.470209
Toros Virus-Strain 292-KP966623	0.470209	0.00318979
Toscana Virus-NC_006320	0.326087	0.476651	0.477456
Massilia_Virus-EU725772	0.322866	0.462963	0.463768	0.322061
Granada_Virus-GU135607	0.312399	0.492369	0.492369	0.334944	0.296296
Punique_Virus-JF920134	0.325282	0.444444	0.44525	0.330918	0.21256	0.320451
Sandfly_Fever_Naples_Virus-Strain_YU_8-76-JF920140	0.147343	0.467794	0.468599	0.331723	0.314815	0.335749	0.319646
Tehran_Virus-JF939847	0.165056	0.476651	0.477456	0.328502	0.328502	0.322061	0.31723	0.168277
SFNV-HM566171	0.305153	0.468599	0.469404	0.34219	0.334138	0.326087	0.333333	0.300322	0.309984
SFNV-HM566177	0.301932	0.47343	0.47343	0.330918	0.325282	0.322866	0.31723	0.305153	0.311594	0.178744
Karimabad_Virus-KF297910	0.475845	0.417065	0.417065	0.456522	0.454106	0.460241	0.458937	0.462158	0.476651	0.462158	0.454911
Karimabad_Virus-KF297913	0.484702	0.407496	0.407496	0.456522	0.454911	0.473092	0.454106	0.459742	0.472625	0.460548	0.459742	0.092504
Karimabad_Virus-KF297907	0.474235	0.417863	0.417863	0.454911	0.454106	0.461847	0.457327	0.462158	0.476651	0.463768	0.452496	0.00717703	0.092504
Adana_virus-KJ939331	0.467312	0.458333	0.459135	0.499596	0.448749	0.492754	0.469734	0.448749	0.47619	0.464084	0.475383	0.461538	0.452724	0.46234
Salehabad_Virus-JX472404	0.485069	0.46234	0.461538	0.492333	0.482647	0.470209	0.471348	0.477805	0.490718	0.478612	0.495561	0.442308	0.446314	0.44391	0.322115
Odrenisrou_Virus-HM566173	0.496368	0.519324	0.520934	0.506053	0.519774	0.514124	0.51251	0.489104	0.499596	0.49314	0.497982	0.493559	0.488728	0.492754	0.461353	0.472625
Arumowot_Virus-HM566143	0.513317	0.533011	0.533816	0.529459	0.513317	0.521388	0.510089	0.510089	0.506053	0.518967	0.528652	0.521739	0.520934	0.517713	0.487923	0.509662	0.338164
Arbia_Virus-JX472401	0.485876	0.466346	0.466346	0.504439	0.494754	0.502415	0.493947	0.482647	0.484262	0.485069	0.493947	0.471955	0.451923	0.467949	0.278846	0.342949	0.503221	0.505636
SFTV-NC_015411	0.469404	0.347687	0.34689	0.474235	0.47182	0.473092	0.462963	0.481481	0.489533	0.479066	0.474235	0.448963	0.457735	0.448166	0.479167	0.459936	0.531401	0.535427	0.478365
SFSV-Ethiopia-KM042103	0.471014	0.34051	0.339713	0.47504	0.469404	0.476305	0.462158	0.484702	0.486312	0.479871	0.472625	0.452153	0.45933	0.451356	0.480769	0.460737	0.531401	0.533816	0.480769	0.0199362
SFSV-U30500	0.47504	0.342903	0.342105	0.471014	0.469404	0.474699	0.465378	0.476651	0.495974	0.483092	0.476651	0.451356	0.452951	0.452153	0.473558	0.464744	0.537842	0.537842	0.471955	0.0773525	0.0885167
Corfou Virus-KR106178	0.475845	0.163477	0.162679	0.480676	0.465378	0.476305	0.457327	0.470209	0.481481	0.482287	0.476651	0.424242	0.42823	0.42185	0.464744	0.471154	0.521739	0.533816	0.474359	0.337321	0.334928	0.331738
MungubaVirus-HM566165	0.514124	0.478018	0.477218	0.520581	0.509282	0.512882	0.511703	0.51251	0.505246	0.52381	0.516546	0.483613	0.486011	0.480416	0.485944	0.493173	0.505246	0.516546	0.496386	0.490008	0.489209	0.482014	0.485212
Rift_Valley_Fever_Virus-Strain_Smithburn	0.481481	0.4689	0.4689	0.505636	0.484702	0.480321	0.474235	0.486312	0.504831	0.477456	0.47343	0.420255	0.424242	0.42185	0.466346	0.481571	0.511272	0.52657	0.491186	0.467305	0.464912	0.468102	0.480064	0.495604
Rift_Valley_Fever_Virus-strain35/74-JF784387	0.479871	0.469697	0.469697	0.5	0.480676	0.480321	0.47182	0.482287	0.499195	0.476651	0.472625	0.424242	0.425837	0.425837	0.461538	0.481571	0.508052	0.530596	0.487981	0.4689	0.46571	0.472887	0.482456	0.495604	0.030303
Saint_Floris_Virus-JF920137	0.322061	0.471486	0.472289	0.366345	0.350242	0.338956	0.353462	0.31723	0.334944	0.344605	0.337359	0.449799	0.459438	0.450602	0.479066	0.489533	0.502018	0.535916	0.49839	0.480321	0.478715	0.485944	0.489157	0.506441	0.485944	0.486747
Gordil_Virus-KF297901	0.364734	0.46747	0.468273	0.39694	0.381643	0.351807	0.377617	0.352657	0.358293	0.366345	0.351852	0.46988	0.474699	0.46988	0.479066	0.480676	0.497175	0.517353	0.497585	0.486747	0.485944	0.495582	0.486747	0.495169	0.490763	0.493173	0.360643
Gabek_Forest_Virus-KF297904	0.477456	0.434609	0.433812	0.452496	0.468599	0.484337	0.476651	0.476651	0.477456	0.469404	0.470209	0.307815	0.302233	0.302233	0.471955	0.458333	0.521739	0.527375	0.470353	0.460925	0.45614	0.453748	0.42504	0.466827	0.438596	0.438596	0.452209	0.473092
Armero_Virus-HM566141	0.50686	0.472756	0.473558	0.494754	0.503632	0.506441	0.497175	0.498789	0.501211	0.484262	0.500404	0.478365	0.478365	0.476763	0.499598	0.506827	0.536723	0.535109	0.507631	0.481571	0.483173	0.479167	0.473558	0.526908	0.483173	0.484776	0.50161	0.499195	0.477564
Ixcanal_Virus-HM566163	0.510089	0.445513	0.446314	0.493947	0.481033	0.504026	0.475383	0.510089	0.515738	0.493947	0.484262	0.481571	0.474359	0.479968	0.493173	0.495582	0.525424	0.526231	0.511647	0.480769	0.478365	0.479968	0.455929	0.524498	0.479167	0.483173	0.500805	0.508857	0.471955	0.229968
Aguacate_Virus-HM566137	0.502825	0.464744	0.464744	0.492333	0.497175	0.49839	0.484262	0.501211	0.509282	0.502018	0.502018	0.458333	0.471154	0.457532	0.504418	0.496386	0.53753	0.530266	0.520482	0.47516	0.473558	0.483974	0.46875	0.502008	0.470353	0.471154	0.493559	0.490338	0.46234	0.341346	0.327724
Durania_Virus-HM566157	0.496368	0.479968	0.481571	0.491525	0.502825	0.493559	0.504439	0.491525	0.506053	0.504439	0.501211	0.473558	0.487981	0.474359	0.518072	0.499598	0.528652	0.538337	0.507631	0.485577	0.487179	0.489583	0.474359	0.521285	0.472756	0.46875	0.489533	0.489533	0.474359	0.348558	0.353365	0.321314
Punto_Toro_Virus-DQ363407	0.483092	0.474699	0.475502	0.491143	0.476651	0.47182	0.479871	0.486312	0.485507	0.493559	0.480676	0.430522	0.429719	0.431325	0.454106	0.470209	0.488728	0.515298	0.469404	0.473896	0.473092	0.480321	0.485141	0.477456	0.454618	0.458635	0.474235	0.462158	0.420884	0.488728	0.47182	0.470209	0.462963
Echarte_Virus-HM119411	0.477456	0.454327	0.455929	0.50161	0.487923	0.479518	0.489533	0.47504	0.487118	0.496779	0.489533	0.441506	0.43109	0.442308	0.463454	0.481928	0.504831	0.520129	0.474699	0.484776	0.480769	0.479968	0.47516	0.472289	0.460737	0.458333	0.48755	0.491566	0.449519	0.48755	0.470683	0.481124	0.490763	0.368675
Alenquer_Virus-HM119402	0.47182	0.476763	0.476763	0.482287	0.478261	0.469076	0.491143	0.460548	0.477456	0.479066	0.470209	0.436699	0.435096	0.439904	0.468273	0.476305	0.5	0.52818	0.486747	0.46234	0.46234	0.471154	0.479167	0.478715	0.451122	0.455929	0.466667	0.472289	0.44391	0.483534	0.48755	0.464257	0.477108	0.372691	0.373397
Candiru_Virus-NC_015373	0.464573	0.47516	0.47516	0.496779	0.483092	0.483534	0.477456	0.462963	0.467794	0.482287	0.484702	0.443109	0.452724	0.447115	0.468273	0.474699	0.511272	0.505636	0.459438	0.477564	0.475962	0.488782	0.485577	0.470683	0.459936	0.460737	0.454618	0.470683	0.443109	0.469076	0.477108	0.482731	0.485944	0.364659	0.366186	0.326122
Ariquemes_Virus-HM119405	0.50161	0.481571	0.482372	0.502415	0.486312	0.477108	0.488728	0.484702	0.496779	0.506441	0.491143	0.445513	0.438301	0.444712	0.449799	0.483534	0.516103	0.517713	0.488353	0.487981	0.488782	0.483974	0.479167	0.472289	0.460737	0.467949	0.492369	0.478715	0.445513	0.481928	0.481928	0.46988	0.472289	0.380723	0.377404	0.322917	0.311699
Morumbi_Virus-HM119423	0.508052	0.474359	0.474359	0.493559	0.486312	0.483534	0.472625	0.495974	0.503221	0.493559	0.493559	0.432692	0.435096	0.432692	0.462651	0.478715	0.523349	0.518519	0.478715	0.491987	0.490385	0.498397	0.480769	0.472289	0.458333	0.461538	0.48755	0.485141	0.436699	0.475502	0.479518	0.475502	0.485944	0.375904	0.384615	0.320513	0.302885	0.21234
Oriximina_Virus-HM119435	0.496779	0.477564	0.477564	0.491143	0.481481	0.476305	0.485507	0.480676	0.487118	0.467794	0.482287	0.447917	0.43109	0.446314	0.44739	0.477108	0.482287	0.504831	0.464257	0.499199	0.5	0.498397	0.467949	0.461847	0.434295	0.430288	0.469076	0.484337	0.442308	0.462651	0.46506	0.465863	0.449799	0.359839	0.370994	0.353365	0.316506	0.329327	0.322115
Jacunda_Virus-HM466935	0.491948	0.46234	0.46234	0.488728	0.477456	0.474699	0.47504	0.479871	0.504831	0.483092	0.466184	0.431891	0.433494	0.43109	0.460241	0.459438	0.49839	0.507246	0.460241	0.46875	0.465545	0.483173	0.480769	0.461847	0.443109	0.447115	0.482731	0.477108	0.444712	0.468273	0.457028	0.473092	0.46506	0.384739	0.373397	0.347756	0.320513	0.34375	0.35016	0.254006
Mucura_Virus-HM119420	0.459742	0.447115	0.448718	0.476651	0.477456	0.464257	0.467794	0.47504	0.470209	0.465378	0.458132	0.428686	0.430288	0.429487	0.451406	0.471486	0.504026	0.514493	0.473896	0.465545	0.463942	0.479167	0.472756	0.471486	0.451923	0.455929	0.457831	0.475502	0.438301	0.481124	0.472289	0.462651	0.464257	0.37992	0.358173	0.336538	0.330128	0.339744	0.327724	0.295673	0.294071
Turuna_Virus-HM119432	0.481481	0.487981	0.487981	0.481481	0.466989	0.468273	0.463768	0.476651	0.47343	0.495974	0.47343	0.445513	0.447115	0.447917	0.451406	0.46988	0.52496	0.520934	0.46747	0.479167	0.474359	0.488782	0.479167	0.466667	0.463942	0.465545	0.474699	0.479518	0.427083	0.465863	0.457028	0.460241	0.464257	0.370281	0.361378	0.301282	0.293269	0.28125	0.295673	0.340545	0.344551	0.322917
Nique_Virus-HM119426	0.493559	0.471154	0.471154	0.491143	0.477456	0.485944	0.487923	0.489533	0.483897	0.476651	0.470209	0.436699	0.43109	0.438301	0.470683	0.485141	0.508857	0.533816	0.481928	0.496795	0.495994	0.490385	0.472756	0.473896	0.459936	0.455128	0.480321	0.483534	0.444712	0.469076	0.480321	0.475502	0.475502	0.392771	0.387019	0.307692	0.332532	0.323718	0.339744	0.354968	0.356571	0.360577	0.333333
Maldonado_Virus-HM119414	0.495974	0.472756	0.473558	0.495974	0.479871	0.479518	0.483897	0.487923	0.499195	0.491948	0.474235	0.434295	0.425481	0.433494	0.458635	0.468273	0.510467	0.516103	0.464257	0.482372	0.484776	0.483974	0.46234	0.464257	0.458333	0.457532	0.483534	0.493173	0.4375	0.477912	0.473092	0.478715	0.46747	0.387149	0.379006	0.344551	0.344551	0.362981	0.354167	0.322115	0.314103	0.304487	0.33734	0.353365
Serra_Norte_Virus-HM119429	0.492754	0.455128	0.454327	0.491143	0.477456	0.485141	0.481481	0.481481	0.495169	0.490338	0.486312	0.432692	0.432692	0.431891	0.452209	0.473896	0.512077	0.511272	0.479518	0.482372	0.479968	0.484776	0.47516	0.466667	0.43109	0.436699	0.473092	0.494779	0.425481	0.465863	0.459438	0.463454	0.462651	0.383133	0.373397	0.334135	0.324519	0.353365	0.346955	0.295673	0.306891	0.309295	0.342949	0.359776	0.217147
Itaituba_Virus-HM119417	0.495169	0.463141	0.463942	0.486312	0.47504	0.476305	0.483897	0.483897	0.487923	0.495169	0.483092	0.435096	0.439103	0.4375	0.453012	0.473092	0.506441	0.506441	0.464257	0.484776	0.482372	0.482372	0.467949	0.452209	0.460737	0.459135	0.48996	0.474699	0.431891	0.479518	0.453012	0.460241	0.445783	0.362249	0.379006	0.346955	0.326923	0.342949	0.355769	0.302885	0.295673	0.311699	0.349359	0.351763	0.223558	0.22516
FinV707_Virus-JQ924563	0.600332	0.599502	0.599502	0.606965	0.592869	0.595357	0.592869	0.58209	0.597015	0.599502	0.593698	0.613599	0.617745	0.615257	0.603491	0.601829	0.59601	0.610973	0.618454	0.602819	0.604478	0.601161	0.607794	0.62926	0.606136	0.611111	0.593698	0.595357	0.616915	0.631754	0.606816	0.621779	0.601829	0.623549	0.607794	0.612769	0.596186	0.611111	0.620232	0.619403	0.621061	0.604478	0.617745	0.609453	0.611111	0.608624	0.618574
Zaliv_Terpenia_Virus-HM566193	0.605307	0.582919	0.584577	0.598673	0.583748	0.583748	0.594527	0.599502	0.599502	0.602819	0.592869	0.592869	0.602819	0.594527	0.608479	0.583541	0.603491	0.61596	0.60266	0.603648	0.604478	0.602819	0.580431	0.628429	0.623549	0.621891	0.59204	0.595357	0.612769	0.632585	0.62261	0.628429	0.600166	0.612769	0.606965	0.613599	0.606965	0.610282	0.620232	0.616086	0.616086	0.614428	0.620232	0.600332	0.597015	0.604478	0.590381	0.227984
Grand_Arbaud_Virus-JF838328	0.584577	0.586235	0.586235	0.597015	0.577114	0.592869	0.574627	0.590381	0.582919	0.582919	0.583748	0.615257	0.612769	0.616915	0.581047	0.586035	0.610973	0.615129	0.600166	0.618574	0.618574	0.613599	0.598673	0.619285	0.613599	0.608624	0.600332	0.586235	0.616915	0.625104	0.617623	0.623441	0.610141	0.621061	0.609453	0.608624	0.592869	0.606965	0.602819	0.612769	0.60199	0.594527	0.610282	0.591211	0.611111	0.601161	0.592869	0.340741	0.346502
Precarious_Point_Virus-HM566179	0.585406	0.600332	0.601161	0.605307	0.597844	0.605307	0.590381	0.58126	0.579602	0.585406	0.584577	0.608624	0.606965	0.611111	0.592685	0.605985	0.592685	0.605985	0.605154	0.596186	0.602819	0.59204	0.586235	0.618454	0.608624	0.610282	0.577114	0.595357	0.609453	0.618454	0.623441	0.612635	0.603491	0.608624	0.59204	0.606136	0.599502	0.597015	0.602819	0.595357	0.616086	0.586235	0.602819	0.598673	0.606965	0.618574	0.610282	0.31358	0.339095
Murre_Virus-JF838331	0.596186	0.589552	0.590381	0.603648	0.587065	0.596186	0.577944	0.588723	0.586235	0.586235	0.591211	0.600332	0.607794	0.600332	0.595179	0.607648	0.60266	0.595179	0.610141	0.608624	0.612769	0.606965	0.573798	0.607648	0.619403	0.62272	0.602819	0.599502	0.606136	0.623441	0.614298	0.600998	0.595179	0.625207	0.615257	0.606965	0.588723	0.615257	0.606965	0.617745	0.621061	0.606136	0.609453	0.59204	0.627695	0.614428	0.61194	0.316049	0.311934
RML-105355_Virus-JF838334	0.597015	0.589552	0.590381	0.604478	0.587894	0.597015	0.578773	0.589552	0.587065	0.587065	0.59204	0.600332	0.607794	0.600332	0.595179	0.608479	0.603491	0.59601	0.610141	0.608624	0.612769	0.606965	0.573798	0.607648	0.618574	0.621891	0.603648	0.600332	0.606965	0.624273	0.615129	0.601829	0.59601	0.625207	0.614428	0.606136	0.587894	0.614428	0.606136	0.617745	0.621061	0.606136	0.608624	0.592869	0.628524	0.615257	0.612769	0.316872	0.312757
Manawa_Virus-JQ924566	0.617968	0.593619	0.594458	0.609572	0.588581	0.616289	0.596138	0.61293	0.615449	0.612091	0.624685	0.622166	0.618808	0.620487	0.613636	0.593434	0.612795	0.627104	0.609428	0.612091	0.616289	0.610411	0.619647	0.606902	0.622166	0.622166	0.61377	0.598657	0.625525	0.643939	0.632155	0.633838	0.616162	0.631402	0.617968	0.616289	0.595298	0.601175	0.604534	0.611251	0.600336	0.606213	0.624685	0.600336	0.623846	0.610411	0.610411	0.438333	0.429167
Chize_Virus-JF838325	0.610282	0.607794	0.609453	0.612769	0.60199	0.598673	0.607794	0.616086	0.606136	0.600332	0.594527	0.602819	0.614428	0.604478	0.597672	0.59601	0.600998	0.611804	0.60931	0.613599	0.614428	0.613599	0.584577	0.623441	0.620232	0.625207	0.598673	0.595357	0.620232	0.621779	0.621779	0.626766	0.590191	0.621061	0.620232	0.615257	0.594527	0.610282	0.603648	0.605307	0.617745	0.600332	0.61194	0.613599	0.60199	0.602819	0.601161	0.288889	0.289712
EgAN1825-61_Virus-HM566158	0.607794	0.612769	0.614428	0.608624	0.603648	0.599502	0.606965	0.615257	0.608624	0.600332	0.59204	0.612769	0.620232	0.614428	0.596841	0.600166	0.600998	0.614298	0.60931	0.607794	0.608624	0.609453	0.588723	0.62261	0.620232	0.623549	0.599502	0.594527	0.621891	0.620116	0.624273	0.628429	0.596841	0.62272	0.619403	0.618574	0.597015	0.609453	0.602819	0.605307	0.617745	0.592869	0.608624	0.609453	0.607794	0.604478	0.607794	0.287243	0.293004
Uukuniemi_Virus-NC_005220	0.602819	0.606965	0.607794	0.60199	0.567164	0.587894	0.594527	0.592869	0.606136	0.600332	0.596186	0.607794	0.619403	0.609453	0.601829	0.60266	0.620948	0.623441	0.627598	0.612769	0.61194	0.614428	0.598673	0.644223	0.631012	0.624378	0.596186	0.59204	0.628524	0.620948	0.615129	0.639235	0.606816	0.619403	0.602819	0.616086	0.603648	0.600332	0.600332	0.619403	0.626036	0.618574	0.608624	0.593698	0.607794	0.60199	0.617745	0.255144	0.254321
Heartland_Virus-JX005845	0.612877	0.652104	0.653722	0.638142	0.632437	0.643089	0.637327	0.639772	0.636512	0.625102	0.630807	0.621359	0.624595	0.621359	0.639092	0.629359	0.627547	0.624287	0.639903	0.653722	0.651294	0.654531	0.670712	0.643147	0.632686	0.631068	0.636585	0.630081	0.636731	0.632603	0.628548	0.636659	0.617194	0.631707	0.619627	0.636659	0.648013	0.633414	0.643958	0.630981	0.626115	0.629359	0.631792	0.643147	0.636659	0.63017	0.635036	0.654941	0.656616
Palma_Virus-JQ956380	0.630542	0.647922	0.647107	0.639573	0.633826	0.630631	0.627258	0.638752	0.630542	0.630542	0.629721	0.607172	0.614507	0.607987	0.628993	0.616708	0.630453	0.623868	0.624898	0.664222	0.669927	0.652812	0.647107	0.649552	0.629992	0.634882	0.642916	0.612613	0.602282	0.647011	0.637183	0.64783	0.640459	0.63711	0.606061	0.64783	0.624079	0.63964	0.636364	0.62326	0.633088	0.632269	0.641278	0.645373	0.635545	0.634726	0.638821	0.619409	0.633755
Bhanja_Virus-JQ956377	0.643678	0.640587	0.639772	0.637931	0.651067	0.650287	0.634647	0.639573	0.642857	0.639573	0.639573	0.612062	0.612062	0.614507	0.633088	0.617527	0.623045	0.632922	0.645373	0.659332	0.663407	0.659332	0.650367	0.653627	0.616952	0.619397	0.635545	0.617527	0.615322	0.642097	0.642097	0.650287	0.636364	0.629721	0.604423	0.632269	0.63964	0.642916	0.638821	0.63145	0.627355	0.636364	0.646192	0.646192	0.642916	0.628174	0.633907	0.634599	0.647257
Severe_Fever_Thrombocytopenia_Syndrome_Virus-JQ684872	0.641463	0.631154	0.631961	0.635772	0.630894	0.626926	0.62439	0.629268	0.634959	0.642276	0.635772	0.602906	0.601291	0.602098	0.640777	0.632686	0.627642	0.627642	0.630259	0.637611	0.639225	0.637611	0.639225	0.643204	0.621469	0.62389	0.642336	0.63017	0.616626	0.643204	0.62945	0.636731	0.63754	0.602595	0.618932	0.639968	0.621359	0.614887	0.626214	0.630259	0.625405	0.621359	0.628641	0.639159	0.614887	0.62055	0.624595	0.632414	0.649123
Severe_Fever_Thrombocytopenia_Syndrome_Virus-KF374684	0.635772	0.626312	0.627119	0.636585	0.626829	0.618005	0.621951	0.628455	0.635772	0.635772	0.634959	0.602906	0.60452	0.602906	0.63754	0.634304	0.627642	0.634146	0.643204	0.637611	0.637611	0.638418	0.641646	0.651294	0.616626	0.622276	0.639092	0.623682	0.619048	0.653722	0.62055	0.636731	0.634304	0.609084	0.618932	0.644822	0.62055	0.62055	0.626214	0.640777	0.622977	0.62945	0.628641	0.639159	0.616505	0.623786	0.622168	0.629908	0.644946
ChagresVirus-HM566146	0.483092	0.474482	0.472887	0.509662	0.477456	0.472289	0.481481	0.491143	0.487923	0.495974	0.496779	0.416268	0.420255	0.417065	0.484776	0.483974	0.517713	0.52496	0.509615	0.476077	0.472887	0.472089	0.472089	0.49362	0.448963	0.447368	0.477912	0.516466	0.429027	0.5	0.492788	0.487179	0.481571	0.414458	0.467147	0.454327	0.449519	0.467949	0.447115	0.454327	0.460737	0.439904	0.444712	0.463141	0.435897	0.452724	0.447917	0.615257	0.620232
UriuranaVirus-HM566188	0.47504	0.436204	0.434609	0.480676	0.446055	0.471486	0.460548	0.454911	0.47182	0.485507	0.470209	0.405901	0.408293	0.405104	0.470353	0.475962	0.532206	0.52496	0.484776	0.452951	0.453748	0.45933	0.447368	0.486443	0.425837	0.426635	0.477108	0.473896	0.425837	0.471955	0.471154	0.453526	0.476763	0.416867	0.461538	0.431891	0.427885	0.438301	0.452724	0.454327	0.445513	0.438301	0.439103	0.431891	0.420673	0.419071	0.407051	0.600332	0.606965
[truncated: 14 more columns]

## Sheet: Gn protein-Pairwise Distances
Amino acid distances
Zerdali Virus-KP966617
Toros Virus-Strain 213-KP966620	0.656012
Toros Virus-Strain 292-KP966623	0.656012	0
Toscana Virus-NC_006320	0.418429	0.670732	0.670732
Massilia_Virus-EU725772	0.408194	0.663594	0.663594	0.428571
Granada_Virus-GU135607	0.412121	0.652842	0.652842	0.438356	0.383333
Punique_Virus-JF920134	0.417299	0.64977	0.64977	0.427052	0.111952	0.381818
Sandfly_Fever_Naples_Virus-Strain_YU_8-76-JF920140	0.0613772	0.657534	0.657534	0.415408	0.411229	0.418182	0.408194
Tehran_Virus-JF939847	0.0628743	0.657534	0.657534	0.422961	0.418816	0.424242	0.418816	0.0718563
SFNV-HM566171	0.401515	0.652439	0.652439	0.430956	0.407634	0.432061	0.41374	0.392424	0.401515
SFNV-HM566177	0.392424	0.647866	0.647866	0.440061	0.40916	0.435115	0.416794	0.393939	0.404545	0.0830816
Karimabad_Virus-KF297910	0.666161	0.553223	0.553223	0.658574	0.651376	0.654434	0.66055	0.660091	0.661608	0.647866	0.641768
Karimabad_Virus-KF297913	0.666161	0.550225	0.550225	0.661608	0.655963	0.651376	0.66208	0.655539	0.660091	0.652439	0.63872	0.0267062
Karimabad_Virus-KF297907	0.666161	0.553223	0.553223	0.658574	0.651376	0.654434	0.66055	0.660091	0.661608	0.647866	0.641768	0.00445104	0.0296736
Adana_virus-KJ939331	0.650986	0.59009	0.59009	0.666161	0.640673	0.623853	0.640673	0.641882	0.646434	0.656535	0.651976	0.585329	0.583832	0.585329
Salehabad_Virus-JX472404	0.670197	0.618045	0.618045	0.665152	0.63872	0.64939	0.643293	0.665658	0.665658	0.646434	0.654021	0.601796	0.600299	0.601796	0.353204
Odrenisrou_Virus-HM566173	0.681335	0.662142	0.662142	0.687405	0.671254	0.697248	0.678899	0.676783	0.682853	0.690549	0.692073	0.65967	0.658171	0.65967	0.616192	0.614693
Arumowot_Virus-HM566143	0.691489	0.669184	0.669184	0.68997	0.663093	0.679939	0.666156	0.68693	0.693009	0.68855	0.69313	0.665165	0.662162	0.665165	0.60961	0.612613	0.402635
Arbia_Virus-JX472401	0.648318	0.586727	0.586727	0.64526	0.638462	0.632308	0.630769	0.646789	0.651376	0.657492	0.652905	0.598793	0.597285	0.598793	0.262369	0.395802	0.613293	0.618759
SFTV-NC_015411	0.679448	0.393665	0.393665	0.674347	0.668731	0.654799	0.665635	0.679448	0.685583	0.675385	0.663077	0.577677	0.582202	0.576169	0.608498	0.628225	0.6621	0.678354	0.607306
SFSV-Ethiopia-KM042103	0.682515	0.390649	0.390649	0.677419	0.671827	0.656347	0.667183	0.680982	0.685583	0.676923	0.663077	0.577677	0.582202	0.576169	0.608498	0.626707	0.660578	0.679878	0.607306	0.0135338
SFSV-U30500	0.679448	0.40724	0.40724	0.674347	0.668731	0.659443	0.671827	0.679448	0.685583	0.670769	0.66	0.580694	0.585219	0.579186	0.614568	0.634294	0.660578	0.679878	0.613394	0.0481203	0.0586466
Corfou Virus-KR106178	0.660578	0.0492537	0.0492537	0.670732	0.663594	0.654378	0.648233	0.660578	0.660578	0.652439	0.650915	0.563718	0.55922	0.563718	0.59009	0.619549	0.657617	0.664653	0.585219	0.395173	0.392157	0.410256
MungubaVirus-HM566165	0.669711	0.60574	0.60574	0.675799	0.655436	0.658499	0.661562	0.672755	0.678843	0.66055	0.652905	0.61919	0.617691	0.61919	0.627068	0.645646	0.630468	0.65861	0.632375	0.620061	0.620061	0.612462	0.613293
Rift_Valley_Fever_Virus-Strain_Smithburn-DQ380193	0.669243	0.594225	0.594225	0.652241	0.668224	0.660436	0.665109	0.672334	0.673879	0.664087	0.656347	0.596067	0.588502	0.594554	0.617602	0.632777	0.676292	0.675799	0.615854	0.618321	0.616794	0.622901	0.580547	0.621951
Rift_Valley_Fever_Virus-strain35/74-JF784387	0.666151	0.588146	0.588146	0.652241	0.666667	0.660436	0.663551	0.669243	0.669243	0.662539	0.654799	0.596067	0.590015	0.594554	0.61305	0.631259	0.679331	0.674277	0.612805	0.618321	0.616794	0.622901	0.575988	0.625	0.0225904
Saint_Floris_Virus-JF920137	0.465046	0.651306	0.651306	0.505327	0.460949	0.456355	0.454824	0.463526	0.481763	0.459542	0.459542	0.639695	0.642748	0.639695	0.651376	0.658537	0.674312	0.684533	0.64869	0.681607	0.684699	0.683153	0.654378	0.655436	0.654743	0.653188
Gordil_Virus-KF297901	0.464744	0.661812	0.661812	0.4784	0.430868	0.442122	0.427653	0.477564	0.472756	0.47504	0.47343	0.64791	0.651125	0.64791	0.652733	0.659711	0.678973	0.697749	0.65316	0.663961	0.665584	0.670455	0.661812	0.65105	0.679675	0.679675	0.468498
Gabek_Forest_Virus-KF297904	0.658499	0.532625	0.532625	0.650842	0.661538	0.650769	0.656923	0.658499	0.664625	0.653846	0.649231	0.324324	0.325826	0.322823	0.591528	0.605144	0.652504	0.650456	0.590563	0.567939	0.570992	0.569466	0.54173	0.620846	0.555896	0.557427	0.644068	0.641935
Armero_Virus-HM566141	0.679128	0.603976	0.603976	0.680187	0.687598	0.697017	0.682889	0.67134	0.67757	0.66874	0.664075	0.603053	0.60458	0.603053	0.625192	0.649231	0.679012	0.692901	0.627692	0.62	0.618462	0.616923	0.603976	0.628834	0.613003	0.613003	0.676609	0.680464	0.582435
Ixcanal_Virus-HM566163	0.67134	0.600917	0.600917	0.672387	0.66719	0.686028	0.66719	0.666667	0.676012	0.66874	0.662519	0.60916	0.610687	0.60916	0.634409	0.652308	0.680556	0.694444	0.624615	0.624615	0.626154	0.621538	0.602446	0.619632	0.614551	0.613003	0.66405	0.668874	0.587057	0.131298
Aguacate_Virus-HM566137	0.690513	0.593893	0.593893	0.67757	0.670846	0.69279	0.670846	0.687403	0.688958	0.686335	0.686335	0.589939	0.596037	0.591463	0.622699	0.6298	0.676425	0.671803	0.623656	0.605223	0.600614	0.605223	0.6	0.63706	0.61051	0.605873	0.68652	0.666116	0.576923	0.334351	0.335878
Durania_Virus-HM566157	0.676516	0.58626	0.58626	0.663551	0.658307	0.684953	0.663009	0.673406	0.678072	0.670807	0.666149	0.588415	0.589939	0.588415	0.621166	0.631336	0.674884	0.682589	0.608295	0.59447	0.588326	0.597542	0.589313	0.635528	0.595054	0.590417	0.677116	0.652893	0.573846	0.341985	0.360305	0.275915
Punto_Toro_Virus-DQ363407	0.661515	0.615385	0.615385	0.666151	0.65528	0.650621	0.649068	0.658423	0.664606	0.652174	0.652174	0.596947	0.596947	0.596947	0.640553	0.636503	0.684129	0.682589	0.62442	0.614792	0.610169	0.608629	0.609231	0.61128	0.625776	0.622671	0.641304	0.656911	0.584356	0.601246	0.609034	0.615863	0.592535
Echarte_Virus-HM119411	0.673879	0.596626	0.596626	0.678516	0.688958	0.661491	0.676516	0.676971	0.676971	0.666149	0.666149	0.613982	0.613982	0.613982	0.621746	0.633028	0.650307	0.674847	0.622496	0.602151	0.600614	0.605223	0.596626	0.621581	0.613601	0.61051	0.66874	0.674797	0.607362	0.610248	0.61646	0.604651	0.60155	0.446809
Alenquer_Virus-HM119402	0.676829	0.596358	0.596358	0.679878	0.66411	0.657975	0.661043	0.672256	0.675305	0.650842	0.638591	0.60181	0.595777	0.60181	0.610606	0.624811	0.666161	0.674772	0.605183	0.6	0.601527	0.60916	0.602428	0.600302	0.599693	0.596626	0.648773	0.661812	0.585997	0.568779	0.578053	0.594136	0.578704	0.469605	0.420334
Candiru_Virus-NC_015373	0.672282	0.600304	0.600304	0.686064	0.654854	0.671803	0.650231	0.669219	0.673813	0.656923	0.650769	0.608761	0.607251	0.607251	0.617021	0.626707	0.666667	0.671233	0.617737	0.594801	0.593272	0.599388	0.598784	0.626888	0.606759	0.602151	0.650231	0.642276	0.591463	0.600924	0.608629	0.598462	0.58	0.474962	0.422727	0.358321
Ariquemes_Virus-HM119405	0.678955	0.58626	0.58626	0.682028	0.666151	0.676971	0.658423	0.686636	0.686636	0.664099	0.654854	0.599393	0.597876	0.597876	0.61374	0.615854	0.671254	0.67737	0.605223	0.608295	0.605223	0.614439	0.584733	0.610606	0.584877	0.587963	0.651235	0.636215	0.586524	0.593509	0.591963	0.600309	0.575617	0.480243	0.43921	0.378947	0.370871
Morumbi_Virus-HM119423	0.673313	0.585366	0.585366	0.685583	0.671296	0.679012	0.662037	0.67638	0.671779	0.669231	0.656923	0.60303	0.601515	0.601515	0.609756	0.601218	0.654962	0.665649	0.616564	0.59816	0.595092	0.605828	0.583841	0.608169	0.590139	0.590139	0.64869	0.64658	0.591743	0.592593	0.594136	0.590139	0.57473	0.482549	0.427921	0.385886	0.356822	0.11994
Oriximina_Virus-HM119435	0.676923	0.572519	0.572519	0.661538	0.659443	0.660991	0.660991	0.675385	0.681538	0.639876	0.625966	0.598485	0.598485	0.59697	0.629008	0.637195	0.666667	0.671254	0.626728	0.607362	0.605828	0.604294	0.570992	0.608498	0.616333	0.616333	0.647604	0.645528	0.582569	0.607419	0.62442	0.612654	0.592593	0.457576	0.45	0.393072	0.39039	0.378012	0.378947
Jacunda_Virus-HM466935	0.667692	0.574046	0.574046	0.66	0.659443	0.656347	0.659443	0.666154	0.670769	0.650696	0.638331	0.590909	0.589394	0.589394	0.612214	0.628049	0.663609	0.674312	0.615975	0.607362	0.607362	0.608896	0.577099	0.610015	0.61171	0.610169	0.642968	0.637398	0.584098	0.605873	0.62442	0.609568	0.597222	0.469697	0.448485	0.387048	0.39039	0.371988	0.374436	0.170915
Mucura_Virus-HM119420	0.671803	0.596947	0.596947	0.661017	0.672868	0.665116	0.663566	0.668721	0.670262	0.661515	0.655332	0.602428	0.596358	0.60091	0.630534	0.639144	0.675345	0.676876	0.625192	0.608295	0.606759	0.608295	0.596947	0.611872	0.617284	0.617284	0.662539	0.659609	0.58193	0.608964	0.619784	0.62037	0.595679	0.460486	0.457447	0.381241	0.411765	0.381241	0.385196	0.278614	0.260542
Turuna_Virus-HM119432	0.677419	0.581679	0.581679	0.675883	0.672334	0.66306	0.66306	0.678955	0.689708	0.665639	0.650231	0.60698	0.603945	0.60698	0.618321	0.61128	0.648318	0.669725	0.612903	0.592934	0.596006	0.597542	0.587786	0.598485	0.604938	0.600309	0.655864	0.649837	0.58193	0.584235	0.604328	0.606481	0.578704	0.473445	0.423369	0.360902	0.388889	0.354354	0.34033	0.384962	0.372932	0.356495
Nique_Virus-HM119426	0.673282	0.606383	0.606383	0.683969	0.663594	0.669739	0.651306	0.671756	0.674809	0.659509	0.645706	0.60423	0.60423	0.602719	0.61912	0.633333	0.659574	0.671733	0.619847	0.611621	0.614679	0.617737	0.603343	0.623867	0.625192	0.620584	0.655914	0.659643	0.597561	0.604328	0.613601	0.606481	0.591049	0.475684	0.432473	0.325859	0.365817	0.386466	0.381381	0.393072	0.399096	0.406959	0.369925
Maldonado_Virus-HM119414	0.672308	0.59542	0.59542	0.644068	0.654264	0.675969	0.643411	0.667692	0.673846	0.647059	0.636223	0.60698	0.602428	0.605463	0.636641	0.636641	0.676876	0.673813	0.623656	0.611367	0.609831	0.615975	0.59084	0.619482	0.625966	0.621329	0.664087	0.654723	0.58193	0.5966	0.604328	0.618827	0.580247	0.480974	0.462709	0.438729	0.420814	0.394856	0.404834	0.362952	0.36747	0.389728	0.416918	0.423601
Serra_Norte_Virus-HM119429	0.669231	0.587786	0.587786	0.657935	0.657364	0.683721	0.654264	0.670769	0.676923	0.642415	0.634675	0.620637	0.61912	0.61912	0.636641	0.648855	0.675345	0.673813	0.623656	0.606759	0.603687	0.611367	0.58626	0.619482	0.612056	0.602782	0.659443	0.65798	0.592649	0.590417	0.602782	0.615741	0.575617	0.484018	0.468798	0.423601	0.434389	0.400908	0.409366	0.356928	0.361446	0.379154	0.403323	0.435703	0.144361
Itaituba_Virus-HM119417	0.670769	0.584733	0.584733	0.664099	0.657364	0.683721	0.649612	0.672308	0.675385	0.648607	0.645511	0.605463	0.60698	0.603945	0.629008	0.636641	0.675345	0.67075	0.620584	0.606759	0.603687	0.611367	0.583206	0.622527	0.619784	0.613601	0.665635	0.662866	0.575804	0.604328	0.618238	0.626543	0.580247	0.493151	0.471842	0.440242	0.440422	0.387292	0.400302	0.371988	0.358434	0.379154	0.407855	0.438729	0.118797	0.106767
FinV707_Virus-JQ924563	0.80033	0.798013	0.798013	0.793046	0.782392	0.787375	0.797342	0.79868	0.79538	0.788686	0.790349	0.793103	0.794745	0.791461	0.797364	0.811166	0.807443	0.824959	0.812604	0.799337	0.799337	0.804312	0.798013	0.794702	0.801325	0.798013	0.794702	0.777027	0.807309	0.807107	0.798646	0.787162	0.787162	0.814691	0.801997	0.804959	0.794362	0.811667	0.810316	0.812604	0.814262	0.825291	0.815308	0.796358	0.810316	0.816972	0.81198
Zaliv_Terpenia_Virus-HM566193	0.819967	0.80624	0.80624	0.802956	0.802306	0.805601	0.812191	0.818331	0.815057	0.79538	0.79538	0.806189	0.809446	0.80456	0.805556	0.819218	0.822866	0.830645	0.819079	0.805921	0.807566	0.807566	0.807882	0.811166	0.799012	0.795717	0.807249	0.788945	0.813839	0.807047	0.807047	0.79732	0.782245	0.826159	0.815182	0.819672	0.807566	0.818182	0.821782	0.819079	0.814145	0.821782	0.815182	0.79803	0.820132	0.826733	0.818482	0.182986
Grand_Arbaud_Virus-JF838328	0.813115	0.810855	0.810855	0.824013	0.810231	0.813531	0.816832	0.814754	0.808197	0.806612	0.81157	0.830343	0.830343	0.830343	0.774141	0.80261	0.813205	0.822581	0.800659	0.812191	0.810544	0.812191	0.807566	0.8125	0.790429	0.787129	0.818482	0.802013	0.830033	0.815126	0.816807	0.812081	0.815436	0.804312	0.826446	0.825944	0.818781	0.819536	0.819835	0.813839	0.807249	0.826446	0.831405	0.810855	0.826446	0.816529	0.814876	0.477492	0.478469
Precarious_Point_Virus-HM566179	0.818923	0.831699	0.831699	0.805237	0.79803	0.819376	0.794745	0.818923	0.815661	0.793103	0.793103	0.824675	0.823052	0.824675	0.798374	0.808442	0.786517	0.813505	0.800327	0.823241	0.819967	0.823241	0.826797	0.815057	0.808197	0.804918	0.809524	0.782972	0.824302	0.823038	0.816361	0.82	0.815	0.809917	0.815486	0.819967	0.802956	0.821782	0.822076	0.812808	0.816092	0.815789	0.823723	0.795082	0.800659	0.808896	0.803954	0.437299	0.45614
Murre_Virus-JF838331	0.811475	0.817734	0.817734	0.814145	0.79703	0.808581	0.80363	0.811475	0.811475	0.805281	0.813531	0.817292	0.817292	0.817292	0.803922	0.817292	0.79483	0.813916	0.815789	0.817434	0.817434	0.820724	0.811166	0.791118	0.797364	0.799012	0.792079	0.793624	0.820132	0.810403	0.803691	0.805695	0.792295	0.820896	0.824793	0.827586	0.812191	0.822848	0.818182	0.825371	0.823723	0.825083	0.824793	0.810855	0.824793	0.82314	0.814876	0.438003	0.444089
RML-105355_Virus-JF838334	0.809836	0.819376	0.819376	0.814145	0.79703	0.808581	0.80363	0.809836	0.809836	0.80363	0.811881	0.815661	0.815661	0.815661	0.80719	0.818923	0.79483	0.813916	0.819079	0.817434	0.817434	0.820724	0.812808	0.789474	0.794069	0.795717	0.792079	0.793624	0.818482	0.808725	0.802013	0.805695	0.792295	0.820896	0.82314	0.827586	0.812191	0.822848	0.818182	0.823723	0.822076	0.823432	0.824793	0.809211	0.821488	0.819835	0.81157	0.438003	0.444089
Manawa_Virus-JQ924566	0.791353	0.803403	0.803403	0.786792	0.768939	0.779886	0.770833	0.793233	0.793233	0.788973	0.788973	0.801498	0.803371	0.801498	0.779245	0.80226	0.771375	0.791434	0.777567	0.78828	0.78828	0.79206	0.79017	0.780718	0.769376	0.769376	0.79661	0.784351	0.796964	0.774131	0.787645	0.77842	0.770713	0.802281	0.8125	0.806391	0.809074	0.806452	0.804924	0.814745	0.820416	0.8125	0.793561	0.80226	0.818182	0.816288	0.8125	0.559041	0.527675
Chize_Virus-JF838325	0.821018	0.802956	0.802956	0.800659	0.795041	0.8	0.796694	0.821018	0.816092	0.8	0.804959	0.803922	0.805556	0.803922	0.801964	0.813725	0.801292	0.815534	0.799342	0.797697	0.794408	0.800987	0.804598	0.784185	0.794069	0.795717	0.809917	0.776471	0.813223	0.813758	0.813758	0.798995	0.78392	0.818937	0.812914	0.805921	0.805281	0.810945	0.811258	0.810231	0.813531	0.814876	0.801325	0.797364	0.809603	0.81457	0.811258	0.297907	0.305112
EgAN1825-61_Virus-HM566158	0.819376	0.801314	0.801314	0.800659	0.795041	0.801653	0.8	0.819376	0.81445	0.798347	0.803306	0.803922	0.805556	0.803922	0.801964	0.816993	0.801292	0.815534	0.799342	0.800987	0.797697	0.804276	0.802956	0.782537	0.794069	0.795717	0.809917	0.776471	0.813223	0.813758	0.813758	0.79732	0.782245	0.818937	0.811258	0.804276	0.80363	0.809287	0.811258	0.808581	0.811881	0.814876	0.801325	0.799012	0.809603	0.81457	0.811258	0.301127	0.309904
Uukuniemi_Virus-NC_005220	0.801964	0.801314	0.801314	0.791461	0.803954	0.797364	0.807249	0.800327	0.800327	0.79703	0.79538	0.802932	0.802932	0.802932	0.803922	0.812704	0.800322	0.825806	0.819079	0.791118	0.791118	0.792763	0.791461	0.794745	0.802306	0.799012	0.794069	0.775544	0.808896	0.802013	0.800336	0.809045	0.788945	0.807947	0.808581	0.811475	0.800987	0.81157	0.810231	0.805921	0.809211	0.811881	0.811881	0.79803	0.810231	0.813531	0.808581	0.252006	0.208599
Heartland_Virus-JX005845	0.822115	0.819646	0.819646	0.822115	0.806763	0.817742	0.801932	0.823718	0.825321	0.812903	0.81129	0.8272	0.8304	0.8256	0.791667	0.7936	0.832803	0.813397	0.796774	0.813312	0.818182	0.808442	0.816425	0.816425	0.800648	0.800648	0.815534	0.826667	0.831442	0.817133	0.818781	0.814145	0.810855	0.812092	0.819218	0.8125	0.814815	0.825525	0.825806	0.807443	0.804207	0.810065	0.819063	0.823435	0.818476	0.813614	0.816856	0.814815	0.824708
Palma_Virus-JQ956380	0.839286	0.834416	0.834416	0.863636	0.836868	0.826797	0.82708	0.844156	0.844156	0.826299	0.823052	0.842788	0.844408	0.844408	0.828201	0.828201	0.837097	0.833871	0.832792	0.828431	0.828431	0.825163	0.834416	0.825449	0.833061	0.833061	0.836066	0.815254	0.848933	0.84375	0.842105	0.845649	0.842365	0.831126	0.838284	0.837398	0.82708	0.813725	0.814029	0.818033	0.822951	0.816092	0.818627	0.839024	0.827586	0.824302	0.825944	0.840753	0.831919
Bhanja_Virus-JQ956377	0.831169	0.839286	0.839286	0.845779	0.825449	0.821895	0.815661	0.834416	0.839286	0.824675	0.819805	0.844408	0.844408	0.844408	0.823339	0.828201	0.835484	0.837097	0.831169	0.828431	0.828431	0.823529	0.837662	0.822186	0.834697	0.833061	0.827869	0.805085	0.848933	0.840461	0.837171	0.842365	0.835796	0.837748	0.831683	0.830894	0.817292	0.813725	0.817292	0.818033	0.818033	0.81445	0.813725	0.827642	0.819376	0.816092	0.816092	0.835616	0.825127
Severe_Fever_Thrombocytopenia_Syndrome_Virus-JQ684872	0.818328	0.822294	0.822294	0.837621	0.812601	0.820388	0.817447	0.824759	0.818328	0.812601	0.814216	0.81862	0.820225	0.81862	0.799035	0.802568	0.841853	0.8192	0.805825	0.815961	0.815961	0.814332	0.817447	0.802908	0.814634	0.817886	0.818182	0.817726	0.826016	0.822076	0.83196	0.815789	0.820724	0.801639	0.823529	0.800643	0.820679	0.829822	0.831715	0.810065	0.811688	0.814332	0.820097	0.819646	0.821138	0.811382	0.813008	0.83277	0.840871
Severe_Fever_Thrombocytopenia_Syndrome_Virus-KF374684	0.819936	0.822294	0.822294	0.836013	0.810985	0.822006	0.819063	0.826367	0.819936	0.812601	0.810985	0.817014	0.81862	0.817014	0.800643	0.802568	0.840256	0.8208	0.804207	0.814332	0.814332	0.811075	0.817447	0.804523	0.819512	0.822764	0.819805	0.819398	0.827642	0.820428	0.830313	0.814145	0.819079	0.804918	0.823529	0.802251	0.817447	0.829822	0.828479	0.805195	0.808442	0.807818	0.821718	0.818035	0.822764	0.814634	0.81626	0.829392	0.840871
ChagresVirus-HM566146	0.673846	0.584733	0.584733	0.666154	0.662539	0.668731	0.665635	0.68	0.676923	0.679012	0.67284	0.589394	0.586364	0.589394	0.581431	0.604863	0.667176	0.653435	0.600306	0.592934	0.597542	0.600614	0.587786	0.601208	0.582435	0.582435	0.671827	0.651466	0.58689	0.614198	0.615741	0.61171	0.605547	0.590563	0.598784	0.591806	0.604545	0.574468	0.572079	0.594841	0.570561	0.604262	0.578149	0.605463	0.605784	0.599696	0.593607	0.78798	0.80298
UriuranaVirus-HM566188	0.668712	0.576865	0.576865	0.673313	0.654321	0.666667	0.657407	0.670245	0.671779	0.661017	0.650231	0.593656	0.593656	0.592145	0.602428	0.622727	0.651446	0.663623	0.60916	0.574273	0.575804	0.580398	0.578387	0.596386	0.583717	0.583717	0.649691	0.655844	0.574468	0.609568	0.604938	0.610169	0.602465	0.566009	0.557576	0.556732	0.569486	0.551515	0.550681	0.553707	0.550681	0.573596	0.544629	0.556732	0.569044	0.567527	0.566009	0.783694	0.788779
Nucleotide distances
Zerdali Virus-KP966617
Toros Virus-Strain 213-KP966620	0.532725
Toros Virus-Strain 292-KP966623	0.532217	0.000497512
Toscana Virus-NC_006320	0.39426	0.542683	0.542683
Massilia_Virus-EU725772	0.390491	0.541731	0.541219	0.41388
Granada_Virus-GU135607	0.399495	0.545315	0.544803	0.425165	0.364646
Punique_Virus-JF920134	0.392514	0.544291	0.543779	0.408308	0.216843	0.360101
Sandfly_Fever_Naples_Virus-Strain_YU_8-76-JF920140	0.178144	0.529173	0.52968	0.381672	0.395549	0.410101	0.38695
Tehran_Virus-JF939847	0.169661	0.54135	0.541857	0.401309	0.395043	0.422727	0.393526	0.169661
SFNV-HM566171	0.378788	0.539126	0.538618	0.405159	0.389313	0.398473	0.384733	0.377273	0.370202
SFNV-HM566177	0.374747	0.535061	0.535569	0.42084	0.393384	0.398982	0.392875	0.380808	0.375253	0.170191
Karimabad_Virus-KF297910	0.534143	0.466267	0.465767	0.543753	0.545362	0.542813	0.536697	0.53566	0.531614	0.533537	0.532012
Karimabad_Virus-KF297913	0.533131	0.463268	0.462769	0.547294	0.550459	0.541284	0.540265	0.542742	0.533637	0.542683	0.528455	0.086548
Karimabad_Virus-KF297907	0.536672	0.466767	0.466267	0.544765	0.545362	0.541284	0.536188	0.535154	0.534143	0.536585	0.530996	0.00939664	0.0890208
Adana_virus-KJ939331	0.539201	0.503003	0.503504	0.56348	0.537207	0.531091	0.5316	0.543753	0.538189	0.537487	0.542553	0.506487	0.507984	0.504491
Salehabad_Virus-JX472404	0.556228	0.529323	0.528822	0.568182	0.539634	0.557419	0.539126	0.549672	0.553707	0.54173	0.542742	0.500499	0.510978	0.499501	0.38003
Odrenisrou_Virus-HM566173	0.568032	0.53997	0.539467	0.552352	0.563201	0.56371	0.556575	0.561457	0.56348	0.560467	0.563008	0.54023	0.542229	0.54023	0.512744	0.517241
Arumowot_Virus-HM566143	0.560284	0.539778	0.539778	0.569402	0.552833	0.554875	0.553344	0.552685	0.555724	0.55369	0.560814	0.537037	0.541041	0.537037	0.516517	0.523023	0.393851
Arbia_Virus-JX472401	0.538736	0.494218	0.493715	0.54842	0.542051	0.535385	0.532308	0.534659	0.544852	0.540775	0.544343	0.512821	0.516843	0.511815	0.308846	0.389805	0.535247	0.527484
SFTV-NC_015411	0.562883	0.376068	0.375566	0.546851	0.551084	0.557792	0.558824	0.56953	0.558282	0.549744	0.550769	0.491202	0.494721	0.491704	0.512898	0.52959	0.539827	0.543191	0.524099
SFSV-Ethiopia-KM042103	0.562372	0.377074	0.376571	0.547363	0.550568	0.557276	0.556244	0.570041	0.558282	0.549744	0.547179	0.493213	0.493213	0.493715	0.514416	0.52605	0.536783	0.543191	0.521563	0.0200501
SFSV-U30500	0.558282	0.382102	0.381599	0.549923	0.555728	0.551084	0.555728	0.57362	0.570041	0.555897	0.56	0.497738	0.499246	0.497235	0.512898	0.538189	0.540335	0.54065	0.523592	0.0802005	0.0882206
Corfou Virus-KR106178	0.540335	0.181592	0.181095	0.55437	0.549411	0.541219	0.542243	0.535261	0.537798	0.539634	0.542683	0.478761	0.470765	0.48026	0.5	0.521805	0.532931	0.545317	0.497235	0.391151	0.388638	0.395173
MungubaVirus-HM566165	0.556063	0.513595	0.514099	0.557585	0.561001	0.568147	0.558959	0.549975	0.564181	0.550459	0.541284	0.522739	0.521239	0.525737	0.520802	0.546547	0.519859	0.539275	0.535048	0.522796	0.523303	0.516717	0.520645
Rift_Valley_Fever_Virus-Strain_Smithburn	0.544049	0.511145	0.510638	0.565173	0.549844	0.556075	0.562305	0.547141	0.554353	0.551084	0.54902	0.496218	0.495209	0.496722	0.528073	0.528073	0.554205	0.558092	0.523882	0.526718	0.5257	0.536387	0.491895	0.522358
Rift_Valley_Fever_Virus-strain35/74-JF784387	0.539928	0.509625	0.509119	0.564657	0.557113	0.551402	0.558152	0.551262	0.552808	0.555212	0.544376	0.495714	0.495209	0.497226	0.525544	0.530602	0.549645	0.557078	0.519817	0.528753	0.526209	0.534351	0.491388	0.521341	0.0401606
Saint_Floris_Virus-JF920137	0.441236	0.529442	0.52893	0.448503	0.424706	0.432363	0.424706	0.428571	0.430598	0.427481	0.424936	0.541985	0.54402	0.538422	0.531091	0.537602	0.560143	0.561001	0.538778	0.546625	0.54611	0.545595	0.527394	0.548749	0.553136	0.55521
Gordil_Virus-KF297901	0.43109	0.555556	0.555016	0.453867	0.424437	0.416399	0.428725	0.438568	0.435363	0.427268	0.415996	0.53537	0.545552	0.53537	0.554126	0.550562	0.566613	0.557342	0.557536	0.542208	0.544372	0.554113	0.560949	0.549812	0.548509	0.557724	0.434033
Gabek_Forest_Virus-KF297904	0.547218	0.47395	0.473445	0.533946	0.541538	0.543077	0.534359	0.546197	0.545687	0.537949	0.544103	0.346346	0.354354	0.347848	0.521432	0.513868	0.540212	0.539007	0.509386	0.502799	0.501272	0.502799	0.481032	0.509567	0.482899	0.486983	0.536723	0.530645
Armero_Virus-HM566141	0.549844	0.495923	0.496432	0.550182	0.540555	0.56044	0.537415	0.549325	0.553998	0.540176	0.551581	0.495674	0.500254	0.499237	0.528418	0.532308	0.549383	0.567901	0.518974	0.517949	0.515897	0.518974	0.501529	0.526074	0.512384	0.513416	0.562533	0.566225	0.498716
Ixcanal_Virus-HM566163	0.539979	0.498981	0.498471	0.541862	0.536892	0.549451	0.541078	0.542575	0.549844	0.540176	0.554692	0.503308	0.51145	0.504326	0.52893	0.531795	0.5607	0.557099	0.533333	0.509231	0.513846	0.513333	0.495413	0.522495	0.503612	0.512384	0.544218	0.55298	0.503852	0.216794
Aguacate_Virus-HM566137	0.547952	0.497201	0.49771	0.551921	0.553292	0.549634	0.547022	0.557284	0.548989	0.545031	0.551242	0.485264	0.488313	0.486789	0.531186	0.525346	0.544941	0.543914	0.533538	0.508449	0.508961	0.514081	0.501272	0.528331	0.527048	0.522411	0.565831	0.54876	0.485641	0.362341	0.351654
Durania_Virus-HM566157	0.554692	0.501272	0.501272	0.541018	0.543887	0.554336	0.538662	0.561431	0.55521	0.548137	0.546584	0.491362	0.494919	0.490346	0.533742	0.524322	0.548536	0.54905	0.521249	0.497696	0.495648	0.5064	0.500254	0.521184	0.500773	0.499227	0.552247	0.547107	0.502564	0.360814	0.369466	0.310467
Punto_Toro_Virus-DQ363407	0.562597	0.516923	0.51641	0.57187	0.556936	0.545031	0.548654	0.552808	0.550747	0.542443	0.539855	0.509415	0.506361	0.50687	0.525346	0.530164	0.55624	0.556754	0.522926	0.51207	0.506934	0.518747	0.520513	0.504065	0.52381	0.521222	0.550725	0.544715	0.497955	0.510903	0.51973	0.513738	0.502333
Echarte_Virus-HM119411	0.566203	0.501022	0.501534	0.566718	0.553136	0.554348	0.551581	0.551262	0.560021	0.546584	0.547101	0.50304	0.498987	0.502533	0.519142	0.512742	0.534254	0.544479	0.511043	0.500256	0.498208	0.504864	0.498978	0.52229	0.512107	0.510562	0.554692	0.554472	0.507157	0.524327	0.508799	0.503359	0.500775	0.407295
Alenquer_Virus-HM119402	0.548272	0.49823	0.497724	0.563008	0.547546	0.550613	0.551636	0.540142	0.55437	0.542624	0.548749	0.500251	0.500251	0.499246	0.528788	0.517398	0.549823	0.559271	0.513211	0.510433	0.506361	0.512468	0.504805	0.507793	0.510736	0.512781	0.541411	0.555556	0.493658	0.50644	0.50644	0.5	0.507202	0.416413	0.393526
Candiru_Virus-NC_015373	0.53803	0.508105	0.508612	0.567126	0.542886	0.550591	0.532614	0.542113	0.539051	0.531282	0.535897	0.502014	0.498993	0.502518	0.514691	0.510369	0.54135	0.545916	0.521407	0.512232	0.510703	0.510194	0.507092	0.536757	0.518177	0.518689	0.555213	0.547967	0.511687	0.508475	0.507447	0.505641	0.495897	0.422357	0.394444	0.373813
Ariquemes_Virus-HM119405	0.564706	0.48907	0.488561	0.567775	0.556356	0.558929	0.558415	0.56266	0.561125	0.548999	0.551052	0.501769	0.506316	0.502274	0.512456	0.515228	0.522912	0.54277	0.522251	0.509463	0.504859	0.512532	0.486019	0.501514	0.502055	0.500514	0.54111	0.544813	0.499745	0.505919	0.501801	0.502569	0.483042	0.426619	0.408907	0.370556	0.3785
Morumbi_Virus-HM119423	0.562372	0.489329	0.488821	0.55726	0.558128	0.563786	0.554012	0.55726	0.562883	0.555897	0.556923	0.50404	0.50202	0.50202	0.518801	0.521563	0.532824	0.537913	0.526074	0.510736	0.509202	0.515849	0.497967	0.499748	0.518233	0.516179	0.549563	0.535288	0.504587	0.505144	0.507716	0.500257	0.494093	0.415781	0.400101	0.37037	0.374313	0.22666
Oriximina_Virus-HM119435	0.568718	0.492621	0.49313	0.571795	0.546956	0.544376	0.546956	0.560513	0.547692	0.530654	0.528078	0.496465	0.501515	0.49798	0.50687	0.528963	0.555046	0.546891	0.521249	0.519427	0.51636	0.523517	0.488041	0.503794	0.508988	0.510015	0.536321	0.554472	0.506626	0.515714	0.519835	0.50823	0.51286	0.420707	0.423737	0.376004	0.37988	0.375125	0.374436
Jacunda_Virus-HM466935	0.545641	0.477863	0.478372	0.574872	0.556244	0.542828	0.547472	0.547179	0.542564	0.533745	0.532715	0.490404	0.484343	0.492929	0.502799	0.529472	0.547401	0.542813	0.504352	0.506646	0.50409	0.509714	0.477354	0.518462	0.510529	0.506934	0.54508	0.550678	0.509174	0.52035	0.514168	0.51749	0.500514	0.417172	0.407071	0.370984	0.371872	0.373621	0.377444	0.265367
Mucura_Virus-HM119420	0.551618	0.505344	0.505852	0.570621	0.55814	0.551421	0.555039	0.540832	0.54905	0.546625	0.548686	0.494689	0.488113	0.497218	0.518575	0.526504	0.553854	0.554875	0.520225	0.502816	0.502816	0.508449	0.49313	0.507357	0.506687	0.508745	0.561404	0.559175	0.499745	0.515714	0.516229	0.507716	0.497942	0.415907	0.407295	0.374181	0.38361	0.366247	0.368077	0.322791	0.292671
Turuna_Virus-HM119432	0.560164	0.486514	0.486005	0.573477	0.546625	0.555899	0.540958	0.559652	0.55914	0.546482	0.542886	0.508852	0.505311	0.508346	0.508397	0.503049	0.554027	0.554027	0.514081	0.488991	0.489503	0.491039	0.490585	0.506061	0.50823	0.512346	0.540123	0.538002	0.495151	0.499742	0.509531	0.502572	0.488683	0.406677	0.394031	0.352381	0.371371	0.3545	0.361819	0.37995	0.370426	0.355992
Nique_Virus-HM119426	0.548601	0.508612	0.508105	0.563359	0.560164	0.546851	0.546339	0.552672	0.556234	0.559305	0.553681	0.498993	0.498993	0.496979	0.51998	0.530303	0.548126	0.545086	0.532824	0.514271	0.513761	0.518349	0.504053	0.519637	0.516129	0.518177	0.551459	0.551594	0.510671	0.515198	0.515198	0.50823	0.491255	0.414894	0.406677	0.35426	0.38081	0.382073	0.372873	0.396586	0.399096	0.384771	0.375439
Maldonado_Virus-HM119414	0.557436	0.504326	0.504835	0.549563	0.552455	0.559173	0.538501	0.56	0.559487	0.550052	0.541796	0.503794	0.499747	0.502782	0.537405	0.536387	0.570699	0.550281	0.53149	0.517665	0.513569	0.515105	0.498219	0.516489	0.517259	0.522411	0.567595	0.565689	0.502808	0.516229	0.522411	0.526749	0.494342	0.444444	0.423135	0.403429	0.403218	0.390932	0.389728	0.373996	0.365462	0.364552	0.404834	0.403429
Serra_Norte_Virus-HM119429	0.56	0.490585	0.491094	0.56754	0.550388	0.575194	0.541602	0.564615	0.561538	0.542312	0.539732	0.503288	0.503794	0.505817	0.531807	0.537913	0.555385	0.555385	0.52893	0.509985	0.507424	0.509985	0.499746	0.51446	0.515198	0.515198	0.565531	0.562975	0.503828	0.509016	0.522411	0.522119	0.497942	0.436834	0.436834	0.402925	0.41277	0.395466	0.389728	0.370482	0.364458	0.366566	0.401813	0.394856	0.246617
Itaituba_Virus-HM119417	0.555385	0.496183	0.495674	0.557268	0.538501	0.55969	0.543152	0.555897	0.552308	0.5387	0.535088	0.506829	0.501265	0.506829	0.531298	0.545547	0.56049	0.545687	0.536098	0.509473	0.504352	0.510497	0.494148	0.508371	0.509016	0.506955	0.555212	0.562432	0.493619	0.524472	0.528594	0.520062	0.492284	0.435819	0.43379	0.400403	0.415787	0.382368	0.385196	0.365462	0.36747	0.359013	0.40282	0.410993	0.229574	0.226065
FinV707_Virus-JQ924563	0.629813	0.640728	0.640728	0.631347	0.63732	0.620709	0.631229	0.629813	0.628713	0.644481	0.645591	0.628352	0.633279	0.627805	0.640857	0.652983	0.643474	0.656402	0.655058	0.648977	0.651741	0.644002	0.628587	0.640177	0.636313	0.639073	0.628587	0.629505	0.633998	0.648054	0.633954	0.629505	0.63232	0.644407	0.636162	0.637466	0.62963	0.645949	0.651137	0.647319	0.644555	0.644481	0.654465	0.63521	0.643927	0.651137	0.645591
Zaliv_Terpenia_Virus-HM566193	0.625068	0.638054	0.638054	0.638054	0.642348	0.620954	0.631925	0.638692	0.629428	0.634066	0.635165	0.62256	0.619848	0.624729	0.649619	0.663774	0.655764	0.665414	0.66046	0.644031	0.642388	0.638554	0.639694	0.641881	0.644701	0.639209	0.625343	0.632049	0.632474	0.632402	0.640223	0.63246	0.63246	0.646086	0.635714	0.643559	0.631982	0.649808	0.643956	0.646221	0.642388	0.65	0.636813	0.641334	0.66044	0.654396	0.660989	0.260032
Grand_Arbaud_Virus-JF838328	0.644105	0.633078	0.633625	0.646769	0.645604	0.643407	0.643407	0.639192	0.645742	0.648872	0.653825	0.649647	0.648561	0.65182	0.623433	0.638783	0.647185	0.643394	0.636314	0.649479	0.648382	0.642348	0.634173	0.627601	0.634763	0.634763	0.640659	0.620246	0.643956	0.620034	0.630666	0.632961	0.629609	0.643291	0.642267	0.644615	0.631925	0.64152	0.64667	0.637959	0.639605	0.642818	0.642818	0.642388	0.64612	0.645019	0.625757	0.422294	0.408391
Precarious_Point_Virus-HM566179	0.648561	0.647987	0.647987	0.646322	0.629306	0.651176	0.638054	0.649647	0.640956	0.63696	0.646802	0.641081	0.639459	0.642703	0.653492	0.660541	0.64511	0.651499	0.652316	0.649591	0.648501	0.646866	0.652884	0.643597	0.64153	0.644809	0.633133	0.631052	0.656096	0.637576	0.634797	0.653163	0.650943	0.649422	0.643445	0.635967	0.63696	0.644896	0.645091	0.647895	0.647348	0.645674	0.637959	0.627183	0.646736	0.652222	0.646736	0.419614	0.438662
Murre_Virus-JF838331	0.646834	0.640787	0.641334	0.650602	0.637363	0.64011	0.626374	0.646288	0.652293	0.647802	0.652747	0.646931	0.648017	0.644758	0.642546	0.653992	0.642281	0.636315	0.648412	0.649507	0.647864	0.647864	0.635867	0.639102	0.633169	0.637013	0.636264	0.630872	0.646703	0.639106	0.636313	0.635248	0.63469	0.639978	0.647771	0.645708	0.642896	0.632709	0.636214	0.643993	0.643445	0.649451	0.649422	0.636911	0.653275	0.643368	0.640066	0.407944	0.416489
RML-105355_Virus-JF838334	0.646288	0.642428	0.642974	0.650055	0.635714	0.63956	0.625824	0.645742	0.651747	0.646703	0.652198	0.645301	0.647474	0.643129	0.644178	0.654536	0.643357	0.637392	0.650055	0.650602	0.648959	0.648959	0.637507	0.638554	0.632619	0.636463	0.636264	0.629754	0.646154	0.637989	0.635754	0.635248	0.63469	0.64053	0.648321	0.645708	0.642348	0.633811	0.637314	0.643993	0.643445	0.649451	0.648321	0.636911	0.652724	0.642818	0.639516	0.408481	0.417021
Manawa_Virus-JQ924566	0.62015	0.617999	0.617369	0.621859	0.617907	0.625395	0.616646	0.628285	0.640175	0.637975	0.63481	0.639027	0.636534	0.638404	0.61809	0.634483	0.626856	0.620583	0.612025	0.621775	0.623663	0.628068	0.631215	0.613593	0.62618	0.629956	0.632602	0.60864	0.636134	0.611825	0.61054	0.607441	0.606799	0.635443	0.624842	0.633917	0.618628	0.622082	0.614124	0.631844	0.631215	0.62169	0.625473	0.625078	0.653216	0.654477	0.642497	0.479115	0.474201
Chize_Virus-JF838325	0.645708	0.638054	0.638054	0.650027	0.638965	0.626307	0.635663	0.652816	0.648989	0.640616	0.636214	0.634385	0.631121	0.636561	0.638147	0.655604	0.639053	0.656789	0.636364	0.653888	0.653341	0.649507	0.634773	0.641251	0.641406	0.641406	0.635113	0.629132	0.64612	0.64581	0.63743	0.637479	0.635248	0.642146	0.642227	0.628697	0.642857	0.633756	0.633958	0.646154	0.642857	0.636214	0.644983	0.622052	0.653252	0.657111	0.646637	0.331186	0.340426
EgAN1825-61_Virus-HM566158	0.644615	0.642974	0.642974	0.652222	0.632361	0.627958	0.635113	0.650629	0.647348	0.64557	0.639516	0.634385	0.631121	0.636561	0.641417	0.658868	0.640667	0.655711	0.639102	0.655531	0.653341	0.648959	0.632039	0.640154	0.633718	0.637013	0.632911	0.626891	0.64667	0.64581	0.63743	0.633575	0.633575	0.644358	0.642227	0.633078	0.637912	0.638169	0.640022	0.641758	0.641209	0.633462	0.642778	0.620954	0.657663	0.659316	0.647189	0.331723	0.343085
Uukuniemi_Virus-NC_005220	0.624523	0.636413	0.636413	0.629306	0.630828	0.623149	0.641251	0.627793	0.628883	0.64011	0.646154	0.633948	0.628525	0.633406	0.645267	0.664317	0.647185	0.655209	0.66977	0.63965	0.636911	0.638007	0.630399	0.639147	0.645799	0.647446	0.63028	0.625349	0.635765	0.644134	0.644693	0.641941	0.642499	0.648842	0.63956	0.641376	0.634173	0.639912	0.635714	0.637459	0.643483	0.647253	0.647802	0.639694	0.648352	0.656044	0.655495	0.300696	0.276776
Heartland_Virus-JX005845	0.644765	0.648417	0.648417	0.652244	0.641439	0.654301	0.648953	0.652244	0.650107	0.65	0.648387	0.664	0.658133	0.666133	0.658654	0.637867	0.666136	0.668793	0.645161	0.657468	0.660173	0.654762	0.659152	0.650027	0.644516	0.641275	0.649946	0.651667	0.65208	0.654036	0.647996	0.65625	0.644737	0.662309	0.653637	0.636752	0.650564	0.648198	0.65	0.645092	0.636462	0.640152	0.642434	0.65115	0.647758	0.656942	0.656942	0.650393	0.647582
Palma_Virus-JQ956380	0.675325	0.651515	0.651515	0.6829	0.663404	0.659586	0.663404	0.687229	0.672078	0.657468	0.655844	0.661264	0.65208	0.664506	0.65154	0.658023	0.658065	0.655376	0.664502	0.652505	0.649782	0.649237	0.662338	0.655791	0.66994	0.673759	0.669945	0.649718	0.665572	0.664474	0.663377	0.656267	0.655172	0.669978	0.655666	0.663415	0.656335	0.648531	0.657423	0.656831	0.653005	0.654078	0.648148	0.666667	0.660646	0.651888	0.659551	0.656963	0.658564
Bhanja_Virus-JQ956377	0.680195	0.65368	0.65368	0.665584	0.65851	0.670479	0.660141	0.682359	0.670996	0.665043	0.662879	0.655862	0.659103	0.656402	0.659103	0.660184	0.645161	0.657527	0.661255	0.652505	0.654684	0.649782	0.66342	0.657423	0.671577	0.680851	0.659563	0.651412	0.666119	0.66886	0.673794	0.662835	0.659551	0.668874	0.662816	0.662331	0.657966	0.642546	0.655247	0.657377	0.661749	0.65572	0.649782	0.662873	0.660646	0.656267	0.658456	0.66153	0.658564
Severe_Fever_Thrombocytopenia_Syndrome_Virus-JQ684872	0.646302	0.651589	0.651589	0.652197	0.641896	0.642934	0.648358	0.647374	0.653269	0.645665	0.638665	0.645265	0.644195	0.644195	0.64791	0.646335	0.666134	0.649067	0.645092	0.65798	0.659066	0.651466	0.652666	0.643511	0.644444	0.645528	0.661255	0.638239	0.650949	0.655684	0.654036	0.657895	0.653509	0.643716	0.656863	0.661308	0.655358	0.641662	0.661273	0.649892	0.635281	0.642237	0.628849	0.66613	0.652033	0.669377	0.656911	0.659347	0.65923
Severe_Fever_Thrombocytopenia_Syndrome_Virus-KF374684	0.646302	0.639203	0.639203	0.654341	0.651589	0.648867	0.655358	0.653269	0.656484	0.644588	0.638126	0.644195	0.6458	0.643125	0.658628	0.65008	0.666134	0.653333	0.651025	0.657438	0.659609	0.652552	0.65482	0.646742	0.653117	0.655285	0.662879	0.642698	0.655827	0.657331	0.659528	0.656798	0.654605	0.653552	0.660675	0.663987	0.656435	0.649757	0.665049	0.651515	0.632035	0.64278	0.637493	0.668814	0.649864	0.667209	0.657453	0.666104	0.658673
ChagresVirus-HM566146	0.565128	0.489059	0.489059	0.560513	0.551084	0.555728	0.558308	0.552308	0.553846	0.559156	0.550926	0.501515	0.500505	0.49899	0.499746	0.512158	0.542494	0.543003	0.509954	0.506912	0.507424	0.509985	0.485496	0.51712	0.483821	0.487417	0.55418	0.522801	0.481707	0.50823	0.520062	0.493066	0.502825	0.47793	0.489362	0.483055	0.49697	0.48583	0.490137	0.514922	0.487102	0.487062	0.477997	0.511887	0.502283	0.506342	0.499239	0.638843	0.64333
UriuranaVirus-HM566188	0.543456	0.493151	0.492643	0.555215	0.545267	0.551955	0.547325	0.54499	0.547546	0.545455	0.534669	0.504028	0.504532	0.504532	0.510875	0.512121	0.539827	0.549975	0.510941	0.486983	0.489535	0.495151	0.493658	0.50502	0.495648	0.494112	0.529835	0.542749	0.490375	0.513889	0.499486	0.50077	0.501284	0.476985	0.467172	0.478064	0.477341	0.468718	0.476046	0.476046	0.467978	0.475974	0.460414	0.478064	0.477997	0.477997	0.476985	0.634498	0.641209
[truncated: 14 more columns]

## Sheet: N protein-Pairwise Distances
Amino acid distances
Zerdali Virus-KP966618
Toros Virus-Strain 213-KP966621	0.571429
Toros Virus-Strain 292-KP966624	0.571429	0.00406504
Toscana Virus-Italy-NC_006318	0.150198	0.579592	0.579592
Sandfly_Fever_Naples_Virus-Strain_YU_8-76-EF201831	0.153543	0.567347	0.567347	0.166008
Sandfly_Fever_Naples_Virus-Strain_YU_8-76-JF920141	0.153543	0.567347	0.567347	0.166008	0
Tehran_Virus-JF939848	0.0472441	0.571429	0.571429	0.15415	0.149606	0.149606
SFNV-HM566170	0.12253	0.583673	0.583673	0.0988142	0.13834	0.13834	0.12253
SFNV-EF201832	0.12253	0.579592	0.579592	0.110672	0.150198	0.150198	0.118577	0.0237154
SFNV-EF201831	0.153543	0.567347	0.567347	0.166008	0	0	0.149606	0.13834	0.150198
SFNV-EF201830	0.130435	0.579592	0.579592	0.0988142	0.13834	0.13834	0.126482	0.0237154	0.0355731	0.13834
SFNV-SabinStrain-EF201829	0.126482	0.579592	0.579592	0.0988142	0.13834	0.13834	0.118577	0.00395257	0.0197628	0.13834	0.0237154
SFNV-NamruStrain-EF201828	0.12253	0.579592	0.579592	0.106719	0.146245	0.146245	0.118577	0.0197628	0.00790514	0.146245	0.0316206	0.0158103
Punique_Virus-GQ165520-	0.137931	0.534722	0.534722	0.110345	0.117241	0.117241	0.131034	0.0965517	0.117241	0.117241	0.0896552	0.0965517	0.117241
Punique_Virus-FJ848987	0.173228	0.579592	0.579592	0.130435	0.173228	0.173228	0.15748	0.114625	0.12253	0.173228	0.106719	0.114625	0.12253	0
Punique_Virus-JF920135	0.173228	0.579592	0.579592	0.130435	0.173228	0.173228	0.15748	0.114625	0.12253	0.173228	0.106719	0.114625	0.12253	0	0
Massilia_Virus-EU725773	0.173228	0.595918	0.595918	0.142292	0.188976	0.188976	0.165354	0.130435	0.134387	0.188976	0.126482	0.130435	0.134387	0.0827586	0.0984252	0.0984252
Granada_Virus-GU135608	0.169291	0.595918	0.595918	0.146245	0.185039	0.185039	0.161417	0.126482	0.130435	0.185039	0.12253	0.126482	0.130435	0.0827586	0.0944882	0.0944882	0.00393701
Adana_virus-KJ939332	0.526316	0.538776	0.538776	0.538462	0.546559	0.546559	0.534413	0.550607	0.546559	0.546559	0.546559	0.546559	0.546559	0.520833	0.558704	0.558704	0.550607	0.554656
Salehabad_Virus-JX472405	0.54251	0.526531	0.526531	0.546559	0.566802	0.566802	0.550607	0.554656	0.550607	0.566802	0.550607	0.550607	0.550607	0.506944	0.550607	0.550607	0.546559	0.550607	0.217742
Arbia_Virus-JX472402	0.54251	0.522449	0.522449	0.54251	0.550607	0.550607	0.54251	0.546559	0.54251	0.550607	0.546559	0.54251	0.54251	0.506944	0.54251	0.54251	0.526316	0.530364	0.21371	0.133065
Arumowot_Virus-HM566145	0.590164	0.561475	0.561475	0.57377	0.569672	0.569672	0.590164	0.577869	0.581967	0.569672	0.57377	0.57377	0.581967	0.555556	0.594262	0.594262	0.581967	0.586066	0.536885	0.540984	0.512295
Odrenisrou_Virus-HM566175	0.594262	0.565574	0.565574	0.581967	0.57377	0.57377	0.590164	0.598361	0.598361	0.57377	0.594262	0.594262	0.602459	0.548611	0.590164	0.590164	0.577869	0.581967	0.520492	0.516393	0.479508	0.155738
SFCV-GU119908	0.555102	0.150407	0.154472	0.567347	0.534694	0.534694	0.546939	0.555102	0.55102	0.534694	0.55102	0.55102	0.55102	0.506944	0.555102	0.555102	0.563265	0.563265	0.563265	0.555102	0.55102	0.561475	0.561475
SFTV-NC_015413	0.555102	0.158537	0.162602	0.567347	0.534694	0.534694	0.546939	0.555102	0.55102	0.534694	0.55102	0.55102	0.55102	0.506944	0.555102	0.555102	0.563265	0.563265	0.567347	0.559184	0.555102	0.561475	0.561475	0.00813008
SFTV-IzmirStrain-GQ847511	0.555102	0.158537	0.162602	0.567347	0.534694	0.534694	0.546939	0.555102	0.55102	0.534694	0.55102	0.55102	0.55102	0.506944	0.555102	0.555102	0.563265	0.563265	0.567347	0.559184	0.555102	0.561475	0.561475	0.00813008	0
SFSV-EF201827	0.559184	0.142276	0.146341	0.567347	0.538776	0.538776	0.55102	0.559184	0.555102	0.538776	0.555102	0.555102	0.555102	0.520833	0.567347	0.567347	0.563265	0.563265	0.567347	0.563265	0.555102	0.557377	0.553279	0.0243902	0.0325203	0.0325203
SFSV-EF201826	0.555102	0.158537	0.162602	0.567347	0.534694	0.534694	0.546939	0.555102	0.55102	0.534694	0.55102	0.55102	0.55102	0.506944	0.555102	0.555102	0.563265	0.563265	0.567347	0.559184	0.555102	0.561475	0.561475	0.00813008	0	0	0.0325203
SFSV-EF201825	0.555102	0.162602	0.166667	0.567347	0.534694	0.534694	0.546939	0.555102	0.55102	0.534694	0.55102	0.55102	0.55102	0.506944	0.555102	0.555102	0.563265	0.563265	0.567347	0.559184	0.555102	0.561475	0.561475	0.0121951	0.00406504	0.00406504	0.0365854	0.00406504
SFSV-EF201824	0.567347	0.154472	0.158537	0.579592	0.55102	0.55102	0.563265	0.579592	0.571429	0.55102	0.567347	0.57551	0.571429	0.541667	0.57551	0.57551	0.579592	0.579592	0.555102	0.546939	0.538776	0.557377	0.553279	0.0528455	0.0528455	0.0528455	0.0528455	0.0528455	0.0569106
SFSV-EF201823	0.563265	0.150407	0.154472	0.57551	0.546939	0.546939	0.559184	0.57551	0.567347	0.546939	0.571429	0.571429	0.567347	0.541667	0.579592	0.579592	0.583673	0.583673	0.55102	0.55102	0.542857	0.557377	0.553279	0.0487805	0.0487805	0.0487805	0.0487805	0.0487805	0.0528455	0.00406504
SFSV-J04418	0.608163	0.252033	0.252033	0.616327	0.591837	0.591837	0.6	0.604082	0.595918	0.591837	0.604082	0.6	0.595918	0.590278	0.608163	0.608163	0.608163	0.608163	0.62449	0.612245	0.6	0.622951	0.610656	0.126016	0.126016	0.126016	0.138211	0.126016	0.130081	0.154472	0.150407
SFSV-AJ811547	0.563265	0.162602	0.166667	0.571429	0.542857	0.542857	0.555102	0.563265	0.559184	0.542857	0.559184	0.559184	0.559184	0.513889	0.563265	0.563265	0.567347	0.567347	0.571429	0.567347	0.555102	0.565574	0.561475	0.0284553	0.0284553	0.0284553	0.0406504	0.0284553	0.0325203	0.0609756	0.0569106	0.126016
SFSV-EF201822	0.563265	0.154472	0.158537	0.571429	0.542857	0.542857	0.555102	0.563265	0.559184	0.542857	0.559184	0.559184	0.559184	0.513889	0.563265	0.563265	0.567347	0.567347	0.567347	0.563265	0.55102	0.561475	0.557377	0.0162602	0.0162602	0.0162602	0.0284553	0.0162602	0.0203252	0.0487805	0.0447154	0.109756	0.0162602
SFSV-Ethiopia-KM042104	0.555102	0.158537	0.162602	0.567347	0.534694	0.534694	0.546939	0.555102	0.55102	0.534694	0.55102	0.55102	0.55102	0.506944	0.555102	0.555102	0.563265	0.563265	0.563265	0.559184	0.555102	0.557377	0.561475	0.00813008	0.00813008	0.00813008	0.0284553	0.00813008	0.0121951	0.0487805	0.0447154	0.126016	0.0284553	0.0162602
Corfou Virus-KR106179	0.571429	0	0.00406504	0.579592	0.567347	0.567347	0.571429	0.583673	0.579592	0.567347	0.579592	0.579592	0.579592	0.534722	0.579592	0.579592	0.595918	0.595918	0.538776	0.526531	0.522449	0.561475	0.565574	0.150407	0.158537	0.158537	0.142276	0.158537	0.162602	0.154472	0.150407	0.252033	0.162602	0.154472	0.158537
Karimabad_Virus-KF297914	0.53527	0.456432	0.460581	0.526971	0.539419	0.539419	0.53112	0.543568	0.543568	0.539419	0.543568	0.543568	0.547718	0.514085	0.53527	0.53527	0.53527	0.539419	0.460581	0.46888	0.481328	0.541667	0.533333	0.477178	0.473029	0.473029	0.473029	0.473029	0.477178	0.477178	0.473029	0.518672	0.481328	0.477178	0.477178	0.456432
Saint_Floris_Virus-JF920138	0.280632	0.579592	0.57551	0.272727	0.284585	0.284585	0.284585	0.284585	0.288538	0.284585	0.27668	0.284585	0.288538	0.213793	0.268775	0.268775	0.272727	0.268775	0.562753	0.54251	0.558704	0.586066	0.590164	0.571429	0.571429	0.571429	0.571429	0.571429	0.571429	0.571429	0.57551	0.616327	0.57551	0.57551	0.571429	0.579592	0.514523
Gordil_Virus-KF297902	0.312253	0.601626	0.601626	0.29249	0.3083	0.3083	0.304348	0.280632	0.284585	0.3083	0.284585	0.280632	0.280632	0.255172	0.284585	0.284585	0.280632	0.284585	0.54251	0.558704	0.554656	0.577869	0.606557	0.573171	0.573171	0.573171	0.573171	0.573171	0.573171	0.581301	0.577236	0.609756	0.577236	0.573171	0.569106	0.601626	0.526971	0.304348
MungubaVirus-HM566166	0.50813	0.428571	0.432653	0.51626	0.53252	0.53252	0.512195	0.53252	0.53252	0.53252	0.53252	0.53252	0.53252	0.493056	0.528455	0.528455	0.52439	0.528455	0.479675	0.463415	0.463415	0.536885	0.504098	0.444898	0.440816	0.440816	0.444898	0.440816	0.444898	0.432653	0.428571	0.510204	0.453061	0.444898	0.444898	0.428571	0.39834	0.552846	0.54065
Rift_Valley_Fever_Virus-Strain_Smithburn-DQ380157	0.506122	0.469388	0.469388	0.506122	0.497959	0.497959	0.510204	0.506122	0.506122	0.497959	0.506122	0.502041	0.506122	0.451389	0.506122	0.506122	0.502041	0.506122	0.457143	0.485714	0.469388	0.508197	0.495902	0.469388	0.465306	0.465306	0.477551	0.465306	0.465306	0.469388	0.469388	0.530612	0.477551	0.473469	0.469388	0.469388	0.439834	0.534694	0.530612	0.432653
Gabek_Forest_Virus-KF297905	0.520833	0.479167	0.479167	0.516667	0.520833	0.520833	0.529167	0.529167	0.533333	0.520833	0.525	0.529167	0.529167	0.507042	0.533333	0.533333	0.533333	0.5375	0.483333	0.441667	0.4625	0.554167	0.55	0.508333	0.504167	0.504167	0.5125	0.504167	0.508333	0.504167	0.5	0.558333	0.516667	0.508333	0.508333	0.479167	0.379167	0.533333	0.529167	0.45	0.4875
Durania_Virus-HM566156	0.538776	0.469388	0.473469	0.534694	0.538776	0.538776	0.542857	0.55102	0.546939	0.538776	0.542857	0.546939	0.546939	0.486111	0.534694	0.534694	0.538776	0.542857	0.444898	0.465306	0.473469	0.553279	0.557377	0.497959	0.497959	0.497959	0.502041	0.497959	0.497959	0.489796	0.493878	0.567347	0.506122	0.502041	0.502041	0.469388	0.423237	0.534694	0.571429	0.391837	0.383673	0.475
Ixcanal_Virus-HM566161	0.567347	0.477551	0.481633	0.555102	0.559184	0.559184	0.555102	0.559184	0.555102	0.559184	0.55102	0.555102	0.555102	0.493056	0.546939	0.546939	0.542857	0.546939	0.469388	0.481633	0.477551	0.553279	0.557377	0.510204	0.510204	0.510204	0.514286	0.510204	0.510204	0.497959	0.502041	0.579592	0.522449	0.514286	0.514286	0.477551	0.431535	0.559184	0.567347	0.391837	0.391837	0.479167	0.077551
Aguacate_Virus-HM566139	0.555102	0.469388	0.473469	0.542857	0.546939	0.546939	0.55102	0.55102	0.546939	0.546939	0.542857	0.546939	0.546939	0.493056	0.546939	0.546939	0.538776	0.542857	0.457143	0.469388	0.461224	0.545082	0.553279	0.502041	0.502041	0.502041	0.506122	0.502041	0.502041	0.497959	0.502041	0.571429	0.510204	0.506122	0.506122	0.469388	0.427386	0.55102	0.563265	0.391837	0.395918	0.479167	0.0612245	0.0244898
Armero_Virus-HM566142	0.555102	0.469388	0.473469	0.55102	0.546939	0.546939	0.542857	0.542857	0.538776	0.546939	0.534694	0.538776	0.538776	0.486111	0.538776	0.538776	0.530612	0.534694	0.465306	0.477551	0.469388	0.553279	0.561475	0.502041	0.502041	0.502041	0.506122	0.502041	0.502041	0.497959	0.502041	0.571429	0.510204	0.506122	0.506122	0.469388	0.435685	0.55102	0.555102	0.4	0.404082	0.479167	0.0693878	0.0244898	0.00816327
BeAn_578142_Virus-EF201815	0.510204	0.493878	0.493878	0.489796	0.497959	0.497959	0.518367	0.514286	0.518367	0.497959	0.514286	0.514286	0.518367	0.527778	0.530612	0.530612	0.526531	0.530612	0.453061	0.473469	0.473469	0.561475	0.561475	0.489796	0.493878	0.493878	0.489796	0.493878	0.493878	0.485714	0.481633	0.546939	0.502041	0.493878	0.489796	0.493878	0.452282	0.55102	0.526531	0.465306	0.420408	0.4625	0.428571	0.432653	0.428571	0.436735
Belterra_Virus-EF076013	0.405594	0.461538	0.461538	0.398601	0.377622	0.377622	0.412587	0.398601	0.405594	0.377622	0.398601	0.398601	0.405594	0.402778	0.426573	0.426573	0.41958	0.41958	0.426573	0.426573	0.426573	0.48951	0.496503	0.433566	0.433566	0.433566	0.433566	0.433566	0.433566	0.440559	0.440559	0.531469	0.447552	0.440559	0.433566	0.461538	0.411348	0.454545	0.447552	0.426573	0.384615	0.41844	0.391608	0.384615	0.391608	0.391608	0.00699301
Icoaraci_Virus-EF076014	0.405594	0.468531	0.468531	0.398601	0.377622	0.377622	0.412587	0.398601	0.405594	0.377622	0.398601	0.398601	0.405594	0.402778	0.426573	0.426573	0.41958	0.41958	0.41958	0.412587	0.41958	0.496503	0.496503	0.440559	0.440559	0.440559	0.447552	0.440559	0.440559	0.454545	0.454545	0.538462	0.454545	0.447552	0.440559	0.468531	0.41844	0.454545	0.447552	0.433566	0.377622	0.411348	0.391608	0.384615	0.391608	0.391608	0.034965	0.027972
Salobo_Virus-EF076015	0.405594	0.461538	0.461538	0.398601	0.384615	0.384615	0.412587	0.398601	0.405594	0.384615	0.398601	0.398601	0.405594	0.402778	0.426573	0.426573	0.41958	0.41958	0.41958	0.41958	0.41958	0.48951	0.496503	0.433566	0.433566	0.433566	0.433566	0.433566	0.433566	0.440559	0.440559	0.531469	0.447552	0.440559	0.433566	0.461538	0.411348	0.454545	0.447552	0.426573	0.384615	0.411348	0.391608	0.384615	0.391608	0.391608	0	0.00699301	0.034965
Frijoles_Virus-EF076017	0.475524	0.496503	0.496503	0.454545	0.447552	0.447552	0.475524	0.454545	0.461538	0.447552	0.454545	0.454545	0.461538	0.458333	0.475524	0.475524	0.461538	0.461538	0.440559	0.433566	0.41958	0.496503	0.475524	0.538462	0.538462	0.538462	0.538462	0.538462	0.538462	0.538462	0.538462	0.622378	0.552448	0.552448	0.538462	0.496503	0.411348	0.454545	0.51049	0.468531	0.433566	0.425532	0.384615	0.391608	0.384615	0.384615	0.272727	0.27972	0.272727
Joa_Virus-EF076016	0.468531	0.496503	0.496503	0.461538	0.447552	0.447552	0.468531	0.447552	0.454545	0.447552	0.447552	0.447552	0.454545	0.444444	0.461538	0.461538	0.454545	0.454545	0.447552	0.426573	0.41958	0.48951	0.482517	0.531469	0.531469	0.531469	0.531469	0.531469	0.531469	0.538462	0.538462	0.622378	0.545455	0.545455	0.531469	0.496503	0.41844	0.468531	0.496503	0.475524	0.41958	0.432624	0.391608	0.398601	0.391608	0.391608	0.286713	0.293706	0.272727
VP-161A_Virus-EF201819	0.55102	0.522449	0.522449	0.534694	0.534694	0.534694	0.555102	0.530612	0.538776	0.534694	0.538776	0.534694	0.538776	0.548611	0.555102	0.555102	0.534694	0.538776	0.44898	0.469388	0.44898	0.557377	0.540984	0.534694	0.530612	0.530612	0.538776	0.530612	0.530612	0.546939	0.542857	0.587755	0.55102	0.546939	0.534694	0.522449	0.439834	0.542857	0.555102	0.489796	0.408163	0.470833	0.42449	0.432653	0.42449	0.432653	0.338776	0.27972	0.272727
BeAr371637_Virus-EF201820	0.555102	0.526531	0.526531	0.538776	0.538776	0.538776	0.555102	0.534694	0.538776	0.538776	0.534694	0.534694	0.538776	0.541667	0.55102	0.55102	0.534694	0.538776	0.453061	0.465306	0.44898	0.553279	0.545082	0.538776	0.534694	0.534694	0.542857	0.534694	0.534694	0.555102	0.55102	0.595918	0.555102	0.55102	0.538776	0.526531	0.439834	0.55102	0.546939	0.489796	0.404082	0.470833	0.42449	0.432653	0.42449	0.432653	0.346939	0.293706	0.272727
Punta_Toro_Virus-EF201835	0.477366	0.485597	0.485597	0.485597	0.473251	0.473251	0.469136	0.489712	0.493827	0.473251	0.489712	0.489712	0.489712	0.479167	0.485597	0.485597	0.502058	0.497942	0.45679	0.460905	0.444444	0.572016	0.563786	0.510288	0.514403	0.514403	0.506173	0.514403	0.514403	0.502058	0.497942	0.563786	0.518519	0.510288	0.510288	0.485597	0.426778	0.502058	0.473251	0.444444	0.460905	0.435146	0.465021	0.452675	0.452675	0.44856	0.427984	0.380282	0.394366
Buenaventura_Virus-EF201839	0.502058	0.473251	0.473251	0.477366	0.465021	0.465021	0.506173	0.477366	0.481481	0.465021	0.473251	0.477366	0.477366	0.5	0.506173	0.506173	0.506173	0.502058	0.444444	0.452675	0.415638	0.54321	0.518519	0.497942	0.502058	0.502058	0.493827	0.502058	0.502058	0.477366	0.477366	0.555556	0.497942	0.493827	0.497942	0.473251	0.435146	0.514403	0.497942	0.423868	0.432099	0.435146	0.423868	0.432099	0.423868	0.432099	0.436214	0.387324	0.380282
Alenquer_Virus-HM119403	0.54918	0.487705	0.487705	0.532787	0.532787	0.532787	0.561475	0.545082	0.54918	0.532787	0.54918	0.54918	0.54918	0.493056	0.545082	0.545082	0.54918	0.553279	0.471311	0.479508	0.463115	0.580247	0.592593	0.5	0.495902	0.495902	0.504098	0.495902	0.495902	0.5	0.495902	0.561475	0.5	0.5	0.5	0.487705	0.479167	0.54918	0.553279	0.459016	0.409836	0.468619	0.434426	0.45082	0.438525	0.446721	0.463115	0.422535	0.415493
Nique_Virus-HM119427	0.54918	0.487705	0.491803	0.520492	0.532787	0.532787	0.54918	0.545082	0.545082	0.532787	0.540984	0.545082	0.545082	0.486111	0.545082	0.545082	0.540984	0.545082	0.495902	0.471311	0.471311	0.580247	0.580247	0.495902	0.491803	0.491803	0.5	0.491803	0.491803	0.495902	0.491803	0.561475	0.495902	0.495902	0.495902	0.487705	0.475	0.545082	0.557377	0.467213	0.405738	0.464435	0.430328	0.442623	0.434426	0.442623	0.479508	0.443662	0.43662
Echarte_Virus-HM119412	0.561475	0.483607	0.483607	0.540984	0.540984	0.540984	0.565574	0.557377	0.557377	0.540984	0.557377	0.557377	0.557377	0.493056	0.557377	0.557377	0.565574	0.569672	0.483607	0.479508	0.47541	0.588477	0.580247	0.491803	0.495902	0.495902	0.495902	0.495902	0.495902	0.495902	0.491803	0.553279	0.495902	0.491803	0.491803	0.483607	0.491667	0.561475	0.561475	0.446721	0.401639	0.464435	0.438525	0.438525	0.446721	0.454918	0.487705	0.443662	0.429577
Turuna_Virus-HM119433	0.538776	0.485714	0.485714	0.522449	0.538776	0.538776	0.55102	0.542857	0.542857	0.538776	0.538776	0.542857	0.542857	0.472222	0.534694	0.534694	0.534694	0.538776	0.493878	0.473469	0.465306	0.577869	0.590164	0.489796	0.493878	0.493878	0.497959	0.493878	0.493878	0.497959	0.493878	0.555102	0.493878	0.493878	0.485714	0.485714	0.481328	0.542857	0.542857	0.461224	0.412245	0.4625	0.428571	0.432653	0.436735	0.444898	0.465306	0.41958	0.405594
Oriximina_Virus-HM119436	0.52459	0.479508	0.479508	0.52459	0.520492	0.520492	0.532787	0.540984	0.545082	0.520492	0.540984	0.540984	0.545082	0.493056	0.54918	0.54918	0.540984	0.545082	0.471311	0.487705	0.47541	0.54321	0.547325	0.495902	0.5	0.5	0.5	0.5	0.5	0.491803	0.487705	0.553279	0.495902	0.495902	0.495902	0.479508	0.483333	0.540984	0.57377	0.463115	0.401639	0.464435	0.418033	0.442623	0.438525	0.446721	0.471311	0.457746	0.464789
Ariquemes_Virus-HM119406	0.532787	0.483607	0.487705	0.512295	0.532787	0.532787	0.540984	0.532787	0.532787	0.532787	0.528689	0.532787	0.532787	0.486111	0.528689	0.528689	0.536885	0.540984	0.495902	0.504098	0.5	0.54321	0.547325	0.5	0.504098	0.504098	0.508197	0.504098	0.504098	0.5	0.495902	0.561475	0.5	0.5	0.5	0.483607	0.4875	0.540984	0.565574	0.45082	0.422131	0.485356	0.430328	0.45082	0.45082	0.459016	0.487705	0.464789	0.471831
Maldonado_Virus-HM119415	0.532787	0.483607	0.487705	0.512295	0.532787	0.532787	0.540984	0.532787	0.532787	0.532787	0.528689	0.532787	0.532787	0.486111	0.528689	0.528689	0.536885	0.540984	0.495902	0.504098	0.504098	0.547325	0.55144	0.504098	0.508197	0.508197	0.512295	0.508197	0.508197	0.504098	0.5	0.565574	0.504098	0.504098	0.504098	0.483607	0.4875	0.540984	0.565574	0.454918	0.422131	0.485356	0.430328	0.45082	0.45082	0.459016	0.483607	0.457746	0.464789
Itaituba_Virus-HM119418	0.528689	0.471311	0.47541	0.508197	0.528689	0.528689	0.536885	0.528689	0.528689	0.528689	0.52459	0.528689	0.528689	0.479167	0.52459	0.52459	0.532787	0.536885	0.504098	0.508197	0.508197	0.54321	0.555556	0.491803	0.495902	0.495902	0.5	0.495902	0.495902	0.491803	0.487705	0.553279	0.491803	0.491803	0.491803	0.471311	0.475	0.536885	0.561475	0.438525	0.418033	0.476987	0.422131	0.442623	0.442623	0.45082	0.479508	0.457746	0.464789
Candiru_Virus-NC_015375	0.52459	0.47541	0.479508	0.508197	0.52459	0.52459	0.532787	0.52459	0.52459	0.52459	0.520492	0.52459	0.52459	0.472222	0.52459	0.52459	0.528689	0.532787	0.5	0.504098	0.504098	0.547325	0.559671	0.495902	0.5	0.5	0.504098	0.5	0.5	0.495902	0.491803	0.557377	0.495902	0.495902	0.495902	0.47541	0.4875	0.536885	0.557377	0.446721	0.422131	0.485356	0.430328	0.446721	0.446721	0.454918	0.47541	0.450704	0.457746
Mucura_Virus-HM119421	0.52459	0.47541	0.479508	0.508197	0.528689	0.528689	0.532787	0.52459	0.52459	0.528689	0.520492	0.52459	0.52459	0.472222	0.52459	0.52459	0.528689	0.532787	0.495902	0.508197	0.508197	0.55144	0.563786	0.495902	0.5	0.5	0.504098	0.5	0.5	0.495902	0.491803	0.557377	0.495902	0.495902	0.495902	0.47541	0.483333	0.536885	0.557377	0.438525	0.418033	0.485356	0.422131	0.438525	0.438525	0.446721	0.467213	0.443662	0.450704
Morumbi_Virus-HM119424	0.52459	0.471311	0.47541	0.508197	0.52459	0.52459	0.532787	0.52459	0.52459	0.52459	0.520492	0.52459	0.52459	0.472222	0.52459	0.52459	0.528689	0.532787	0.5	0.504098	0.504098	0.547325	0.559671	0.491803	0.495902	0.495902	0.5	0.495902	0.495902	0.491803	0.487705	0.553279	0.491803	0.491803	0.491803	0.471311	0.483333	0.536885	0.557377	0.442623	0.418033	0.485356	0.42623	0.442623	0.442623	0.45082	0.471311	0.450704	0.457746
Serra_Norte_Virus-HM119430	0.52459	0.471311	0.47541	0.508197	0.52459	0.52459	0.532787	0.52459	0.52459	0.52459	0.520492	0.52459	0.52459	0.472222	0.52459	0.52459	0.528689	0.532787	0.5	0.504098	0.504098	0.547325	0.559671	0.491803	0.495902	0.495902	0.5	0.495902	0.495902	0.491803	0.487705	0.553279	0.491803	0.491803	0.491803	0.471311	0.483333	0.536885	0.557377	0.442623	0.418033	0.485356	0.42623	0.442623	0.442623	0.45082	0.471311	0.450704	0.457746
Jacunda_Virus-HM466936	0.52459	0.471311	0.47541	0.508197	0.52459	0.52459	0.532787	0.52459	0.52459	0.52459	0.520492	0.52459	0.52459	0.472222	0.52459	0.52459	0.528689	0.532787	0.5	0.504098	0.504098	0.547325	0.559671	0.491803	0.495902	0.495902	0.5	0.495902	0.495902	0.491803	0.487705	0.553279	0.491803	0.491803	0.491803	0.471311	0.483333	0.536885	0.557377	0.442623	0.418033	0.485356	0.42623	0.442623	0.442623	0.45082	0.471311	0.450704	0.457746
Mavawa_Virus-JQ924567	0.656	0.62449	0.62449	0.648	0.636	0.636	0.66	0.648	0.656	0.636	0.652	0.648	0.652	0.625	0.66	0.66	0.648	0.652	0.649194	0.66129	0.66129	0.659836	0.663934	0.628571	0.628571	0.628571	0.62449	0.628571	0.628571	0.628571	0.62449	0.657143	0.628571	0.628571	0.62449	0.62449	0.589212	0.672	0.672	0.634146	0.636735	0.579167	0.6	0.616327	0.608163	0.608163	0.640816	0.608392	0.608392
RML-105355_Virus-JF838335	0.7	0.681633	0.681633	0.696	0.692	0.692	0.7	0.708	0.704	0.692	0.7	0.708	0.704	0.666667	0.684	0.684	0.696	0.7	0.625	0.625	0.625	0.639344	0.635246	0.677551	0.669388	0.669388	0.689796	0.669388	0.673469	0.673469	0.677551	0.706122	0.677551	0.677551	0.677551	0.681633	0.647303	0.692	0.716	0.621951	0.640816	0.633333	0.616327	0.628571	0.628571	0.636735	0.64898	0.65035	0.65035
Murre_Virus-JF838332	0.696	0.673469	0.673469	0.692	0.688	0.688	0.696	0.704	0.7	0.688	0.696	0.704	0.7	0.666667	0.68	0.68	0.692	0.696	0.625	0.625	0.625	0.635246	0.631148	0.669388	0.661224	0.661224	0.681633	0.661224	0.665306	0.665306	0.669388	0.697959	0.669388	0.669388	0.669388	0.673469	0.639004	0.684	0.712	0.617886	0.636735	0.629167	0.612245	0.62449	0.62449	0.632653	0.640816	0.636364	0.636364
Precarious_Point_Virus-HM566180	0.686747	0.62449	0.628571	0.690763	0.666667	0.666667	0.678715	0.702811	0.694779	0.666667	0.698795	0.698795	0.694779	0.673611	0.682731	0.682731	0.686747	0.682731	0.609756	0.634146	0.613821	0.631148	0.631148	0.62449	0.62449	0.62449	0.628571	0.62449	0.628571	0.620408	0.620408	0.661224	0.628571	0.628571	0.628571	0.62449	0.634855	0.686747	0.698795	0.613821	0.620408	0.625	0.612245	0.620408	0.612245	0.620408	0.644898	0.629371	0.622378
EgAN1825-61_Virus-HM566160	0.68	0.632653	0.632653	0.688	0.7	0.7	0.68	0.684	0.68	0.7	0.684	0.684	0.68	0.638889	0.668	0.668	0.676	0.68	0.629032	0.620968	0.625	0.647541	0.635246	0.64898	0.644898	0.644898	0.661224	0.644898	0.64898	0.653061	0.653061	0.673469	0.653061	0.653061	0.64898	0.632653	0.639004	0.708	0.692	0.597561	0.616327	0.629167	0.6	0.616327	0.608163	0.608163	0.644898	0.657343	0.657343
Chize_Virus-JF838326	0.68	0.632653	0.632653	0.688	0.7	0.7	0.68	0.684	0.68	0.7	0.684	0.684	0.68	0.638889	0.668	0.668	0.676	0.68	0.629032	0.620968	0.625	0.647541	0.635246	0.64898	0.644898	0.644898	0.661224	0.644898	0.64898	0.653061	0.653061	0.673469	0.653061	0.653061	0.64898	0.632653	0.639004	0.708	0.692	0.597561	0.616327	0.629167	0.6	0.616327	0.608163	0.608163	0.644898	0.657343	0.657343
Grand_Arbaud_Virus-JF838329	0.704	0.636735	0.636735	0.712	0.688	0.688	0.696	0.712	0.708	0.688	0.708	0.712	0.708	0.659722	0.688	0.688	0.696	0.696	0.645161	0.645161	0.637097	0.67623	0.663934	0.64898	0.64898	0.64898	0.661224	0.64898	0.644898	0.64898	0.64898	0.669388	0.64898	0.64898	0.644898	0.636735	0.66805	0.716	0.708	0.613821	0.628571	0.6625	0.62449	0.628571	0.62449	0.62449	0.628571	0.643357	0.643357
Zaliv_Terpenia_Virus-HM566192	0.704	0.620408	0.620408	0.716	0.696	0.696	0.7	0.704	0.7	0.696	0.7	0.7	0.696	0.659722	0.7	0.7	0.708	0.712	0.608871	0.592742	0.596774	0.651639	0.627049	0.644898	0.64898	0.64898	0.657143	0.64898	0.653061	0.653061	0.653061	0.669388	0.653061	0.653061	0.64898	0.620408	0.647303	0.704	0.708	0.609756	0.616327	0.629167	0.591837	0.604082	0.591837	0.591837	0.640816	0.65035	0.65035
FinV707_Virus-JQ924564	0.696	0.616327	0.616327	0.712	0.688	0.688	0.688	0.696	0.684	0.688	0.692	0.692	0.688	0.652778	0.696	0.696	0.704	0.708	0.600806	0.58871	0.58871	0.643443	0.622951	0.632653	0.636735	0.636735	0.644898	0.636735	0.640816	0.640816	0.640816	0.665306	0.640816	0.640816	0.636735	0.616327	0.639004	0.704	0.704	0.601626	0.612245	0.625	0.587755	0.6	0.587755	0.587755	0.636735	0.643357	0.643357
Uukuniemi_Virus-NC_005221	0.708	0.632653	0.632653	0.704	0.716	0.716	0.704	0.704	0.696	0.716	0.704	0.7	0.696	0.618056	0.676	0.676	0.692	0.696	0.620968	0.608871	0.608871	0.651639	0.635246	0.64898	0.657143	0.657143	0.665306	0.657143	0.661224	0.661224	0.661224	0.685714	0.657143	0.657143	0.657143	0.632653	0.643154	0.692	0.688	0.613821	0.628571	0.641667	0.6	0.604082	0.6	0.6	0.64898	0.664336	0.664336
Heartland_Virus-JX005843	0.659836	0.63786	0.63786	0.672131	0.692623	0.692623	0.672131	0.688525	0.688525	0.692623	0.680328	0.688525	0.688525	0.6875	0.688525	0.688525	0.688525	0.688525	0.625514	0.604938	0.625514	0.662551	0.654321	0.654321	0.654321	0.654321	0.654321	0.654321	0.658436	0.658436	0.658436	0.683128	0.662551	0.658436	0.654321	0.63786	0.60251	0.680328	0.688525	0.613169	0.63786	0.623431	0.654321	0.654321	0.650206	0.658436	0.654321	0.647887	0.640845
Palma_Virus-JQ956381	0.670732	0.653061	0.653061	0.678862	0.674797	0.674797	0.670732	0.678862	0.678862	0.674797	0.678862	0.678862	0.678862	0.668966	0.682927	0.682927	0.678862	0.674797	0.689796	0.689796	0.685714	0.672131	0.672131	0.653061	0.64898	0.64898	0.640816	0.64898	0.64898	0.653061	0.64898	0.673469	0.657143	0.64898	0.653061	0.653061	0.634855	0.674797	0.682927	0.657143	0.665306	0.679167	0.681633	0.665306	0.669388	0.669388	0.669388	0.601399	0.608392
Bhanja_Virus-JQ956378	0.662602	0.653061	0.653061	0.678862	0.666667	0.666667	0.662602	0.678862	0.678862	0.666667	0.678862	0.678862	0.678862	0.655172	0.674797	0.674797	0.670732	0.666667	0.685714	0.689796	0.685714	0.672131	0.663934	0.653061	0.64898	0.64898	0.640816	0.64898	0.64898	0.653061	0.64898	0.673469	0.657143	0.64898	0.653061	0.653061	0.630705	0.670732	0.682927	0.661224	0.661224	0.683333	0.681633	0.665306	0.669388	0.669388	0.669388	0.594406	0.601399
Severe_Fever_with_Thrombocytopenia_Syndrome_Virus-HQ141606	0.688525	0.625514	0.625514	0.672131	0.692623	0.692623	0.688525	0.684426	0.680328	0.692623	0.680328	0.684426	0.680328	0.694444	0.67623	0.67623	0.659836	0.659836	0.62963	0.621399	0.592593	0.650206	0.650206	0.63786	0.62963	0.62963	0.633745	0.62963	0.633745	0.62963	0.625514	0.646091	0.633745	0.62963	0.633745	0.625514	0.610879	0.70082	0.680328	0.625514	0.613169	0.619247	0.62963	0.621399	0.621399	0.625514	0.633745	0.619718	0.619718
ChagresVirus-HM566148	0.569106	0.461224	0.465306	0.581301	0.560976	0.560976	0.560976	0.573171	0.577236	0.560976	0.565041	0.573171	0.573171	0.5	0.54878	0.54878	0.565041	0.560976	0.510204	0.473469	0.485714	0.54918	0.561475	0.465306	0.469388	0.469388	0.477551	0.469388	0.469388	0.473469	0.477551	0.530612	0.469388	0.473469	0.461224	0.461224	0.46888	0.577236	0.585366	0.412245	0.44898	0.470833	0.432653	0.444898	0.436735	0.436735	0.465306	0.433566	0.440559
UriuranaVirus-HM566190	0.557377	0.434426	0.434426	0.561475	0.540984	0.540984	0.553279	0.561475	0.565574	0.540984	0.557377	0.561475	0.565574	0.506944	0.540984	0.540984	0.557377	0.553279	0.512295	0.483607	0.459016	0.545082	0.54918	0.454918	0.459016	0.459016	0.459016	0.459016	0.459016	0.454918	0.459016	0.520492	0.459016	0.454918	0.45082	0.434426	0.479167	0.569672	0.57377	0.397541	0.459016	0.475	0.446721	0.442623	0.434426	0.442623	0.479508	0.433566	0.433566
Nucleotide distances
Zerdali Virus-KP966618
Toros Virus-Strain 213-KP966621	0.493878
Toros Virus-Strain 292-KP966624	0.495238	0.00271003
Toscana Virus-Italy-NC_006318	0.245059	0.47619	0.477551
Sandfly_Fever_Naples_Virus-Strain_YU_8-76-EF201831	0.23622	0.478912	0.477551	0.233202
Sandfly_Fever_Naples_Virus-Strain_YU_8-76-JF920141	0.23622	0.478912	0.477551	0.233202	0
Tehran_Virus-JF939848	0.166667	0.480272	0.481633	0.225296	0.21916	0.21916
SFNV-HM566170	0.221344	0.491156	0.492517	0.214756	0.234519	0.234519	0.212121
SFNV-NamruStrain-HM566168	0.424863	0.449454	0.449454	0.452186	0.456284	0.456284	0.42623	0.459016
SFNV-EF201832	0.230567	0.472109	0.473469	0.217391	0.243742	0.243742	0.218709	0.13307	0.459016
SFNV-EF201831	0.23622	0.478912	0.477551	0.233202	0	0	0.21916	0.234519	0.456284	0.243742
SFNV-EF201830	0.247694	0.496599	0.497959	0.209486	0.251647	0.251647	0.230567	0.167325	0.45082	0.15415	0.251647
SFNV-SabinStrain-EF201829	0.222661	0.489796	0.491156	0.213439	0.235837	0.235837	0.210804	0.00131752	0.459016	0.131752	0.235837	0.166008
Punique_Virus-GQ165520-	0.219178	0.475862	0.478161	0.214612	0.216895	0.216895	0.207763	0.189498	0.425287	0.253425	0.216895	0.226027	0.191781
Punique_Virus-FJ848987	0.230971	0.489796	0.491156	0.229249	0.245407	0.245407	0.221785	0.206851	0.443989	0.264822	0.245407	0.246377	0.208169	0.0182648
Punique_Virus-JF920135	0.230971	0.489796	0.491156	0.229249	0.245407	0.245407	0.221785	0.206851	0.443989	0.264822	0.245407	0.246377	0.208169	0.0182648	0
Massilia_Virus-EU725773	0.233596	0.488435	0.489796	0.231884	0.257218	0.257218	0.207349	0.222661	0.456284	0.234519	0.257218	0.243742	0.223979	0.19863	0.199475	0.199475
Granada_Virus-GU135608	0.237533	0.487075	0.488435	0.231884	0.248031	0.248031	0.207349	0.218709	0.453552	0.239789	0.248031	0.250329	0.220026	0.19863	0.19685	0.19685	0.0314961
Adana_virus-KJ939332	0.449529	0.454422	0.454422	0.460296	0.469717	0.469717	0.456258	0.469717	0.424863	0.461642	0.469717	0.468371	0.468371	0.466667	0.472409	0.472409	0.462988	0.462988
Salehabad_Virus-JX472405	0.45749	0.44898	0.44898	0.465587	0.45749	0.45749	0.465587	0.454791	0.424863	0.442645	0.45749	0.45749	0.453441	0.450575	0.472335	0.472335	0.454791	0.454791	0.276882
Arbia_Virus-JX472402	0.450742	0.438095	0.438095	0.454791	0.45614	0.45614	0.466937	0.448043	0.413934	0.460189	0.45614	0.448043	0.446694	0.43908	0.452092	0.452092	0.438596	0.442645	0.278226	0.232527
Arumowot_Virus-HM566145	0.491803	0.464481	0.463115	0.479508	0.483607	0.483607	0.493169	0.489071	0.48011	0.497268	0.483607	0.489071	0.487705	0.494253	0.498634	0.498634	0.516393	0.513661	0.461749	0.449454	0.413934
Odrenisrou_Virus-HM566175	0.504775	0.46794	0.466576	0.504775	0.482947	0.482947	0.507503	0.503411	0.472603	0.504775	0.482947	0.504775	0.502046	0.482759	0.48704	0.48704	0.496589	0.500682	0.472033	0.446112	0.433834	0.265027
SFCV-GU119908	0.496599	0.250678	0.253388	0.482993	0.485714	0.485714	0.489796	0.492517	0.441257	0.473469	0.485714	0.477551	0.491156	0.473563	0.488435	0.488435	0.484354	0.484354	0.472109	0.480272	0.485714	0.476776	0.493861
SFTV-NC_015413	0.495238	0.247967	0.250678	0.47619	0.477551	0.477551	0.482993	0.488435	0.437158	0.47619	0.477551	0.47619	0.487075	0.466667	0.484354	0.484354	0.481633	0.481633	0.463946	0.480272	0.481633	0.479508	0.481583	0.0392954
SFTV-IzmirStrain-GQ847511	0.495238	0.247967	0.250678	0.47619	0.477551	0.477551	0.482993	0.488435	0.437158	0.47619	0.477551	0.47619	0.487075	0.466667	0.484354	0.484354	0.481633	0.481633	0.463946	0.480272	0.481633	0.479508	0.481583	0.0392954	0
SFSV-EF201827	0.478912	0.256098	0.258808	0.484354	0.485714	0.485714	0.478912	0.481633	0.448087	0.47483	0.485714	0.466667	0.480272	0.478161	0.489796	0.489796	0.484354	0.480272	0.459864	0.477551	0.473469	0.474044	0.480218	0.135501	0.146341	0.146341
SFSV-EF201826	0.488435	0.252033	0.254743	0.478912	0.485714	0.485714	0.485714	0.488435	0.439891	0.470748	0.485714	0.478912	0.487075	0.471264	0.487075	0.487075	0.485714	0.485714	0.468027	0.484354	0.481633	0.479508	0.491132	0.0311653	0.0162602	0.0162602	0.140921
SFSV-EF201825	0.489796	0.252033	0.254743	0.477551	0.487075	0.487075	0.485714	0.487075	0.438525	0.470748	0.487075	0.477551	0.485714	0.471264	0.487075	0.487075	0.484354	0.485714	0.469388	0.484354	0.484354	0.478142	0.491132	0.0325203	0.0176152	0.0176152	0.142276	0.00406504
SFSV-EF201824	0.478912	0.252033	0.254743	0.480272	0.481633	0.481633	0.478912	0.491156	0.427596	0.478912	0.481633	0.50068	0.489796	0.482759	0.491156	0.491156	0.478912	0.478912	0.447619	0.440816	0.451701	0.471311	0.47749	0.186992	0.186992	0.186992	0.182927	0.189702	0.192412
SFSV-EF201823	0.478912	0.250678	0.253388	0.482993	0.480272	0.480272	0.480272	0.487075	0.438525	0.47483	0.480272	0.496599	0.485714	0.485057	0.492517	0.492517	0.477551	0.477551	0.44898	0.446259	0.45034	0.47541	0.474761	0.188347	0.184282	0.184282	0.181572	0.186992	0.189702	0.0162602
SFSV-J04418	0.52381	0.306233	0.307588	0.527891	0.527891	0.527891	0.517007	0.52517	0.479508	0.502041	0.527891	0.519728	0.52381	0.531034	0.521088	0.521088	0.510204	0.511565	0.502041	0.515646	0.511565	0.51776	0.536153	0.144986	0.146341	0.146341	0.196477	0.136856	0.139566	0.235772	0.238482
SFSV-AJ811547	0.491156	0.257453	0.260163	0.491156	0.492517	0.492517	0.489796	0.493878	0.449454	0.469388	0.492517	0.488435	0.492517	0.471264	0.485714	0.485714	0.484354	0.487075	0.461224	0.480272	0.485714	0.471311	0.493861	0.0731707	0.0758808	0.0758808	0.130081	0.0663957	0.0691057	0.177507	0.181572	0.0867209
SFSV-EF201822	0.488435	0.256098	0.258808	0.487075	0.489796	0.489796	0.487075	0.491156	0.446721	0.466667	0.489796	0.485714	0.489796	0.466667	0.482993	0.482993	0.481633	0.484354	0.459864	0.478912	0.484354	0.469945	0.492497	0.0677507	0.0704607	0.0704607	0.126016	0.0609756	0.0636856	0.173442	0.177507	0.0813008	0.00542005
SFSV-Ethiopia-KM042104	0.495238	0.249322	0.252033	0.480272	0.480272	0.480272	0.487075	0.488435	0.435792	0.473469	0.480272	0.478912	0.487075	0.468966	0.487075	0.487075	0.485714	0.482993	0.468027	0.482993	0.480272	0.479508	0.484311	0.0392954	0.0135501	0.0135501	0.153117	0.0189702	0.0203252	0.189702	0.186992	0.150407	0.0799458	0.0745257
Corfou Virus-KR106179	0.488435	0.142276	0.144986	0.477551	0.488435	0.488435	0.489796	0.495238	0.45765	0.497959	0.488435	0.50068	0.493878	0.466667	0.478912	0.478912	0.488435	0.488435	0.455782	0.459864	0.443537	0.478142	0.469304	0.275068	0.275068	0.275068	0.257453	0.277778	0.279133	0.252033	0.246612	0.319783	0.269648	0.268293	0.276423
Karimabad_Virus-KF297914	0.477178	0.437068	0.439834	0.46473	0.457815	0.457815	0.470263	0.470263	0.431944	0.46888	0.457815	0.457815	0.471646	0.461538	0.470263	0.470263	0.475795	0.48686	0.430152	0.434302	0.435685	0.472222	0.485437	0.434302	0.430152	0.430152	0.44675	0.426003	0.428769	0.4426	0.431535	0.466113	0.439834	0.438451	0.427386	0.44675
Saint_Floris_Virus-JF920138	0.310935	0.47483	0.472109	0.3083	0.309618	0.309618	0.300395	0.316206	0.442623	0.324111	0.309618	0.317523	0.316206	0.253425	0.300395	0.300395	0.301713	0.306983	0.493943	0.473684	0.468286	0.504098	0.497954	0.477551	0.47619	0.47619	0.472109	0.47619	0.47619	0.482993	0.487075	0.510204	0.480272	0.477551	0.47619	0.487075	0.467497
Gordil_Virus-KF297902	0.309618	0.48374	0.482385	0.345191	0.312253	0.312253	0.321476	0.310935	0.454918	0.330698	0.312253	0.321476	0.310935	0.287671	0.306983	0.306983	0.30303	0.306983	0.460296	0.461538	0.431849	0.487705	0.481583	0.51084	0.501355	0.501355	0.49187	0.50813	0.51084	0.50542	0.5	0.52168	0.49458	0.493225	0.49729	0.468835	0.460581	0.325428
MungubaVirus-HM566166	0.46206	0.410884	0.413605	0.45935	0.47561	0.47561	0.466125	0.476965	0.430328	0.457995	0.47561	0.457995	0.476965	0.445977	0.466125	0.466125	0.455285	0.46477	0.436314	0.437669	0.425474	0.478142	0.45839	0.447619	0.442177	0.442177	0.439456	0.444898	0.446259	0.436735	0.434014	0.488435	0.447619	0.446259	0.443537	0.434014	0.406639	0.490515	0.45935
Rift_Valley_Fever_Virus-Strain_Smithburn-DQ380157	0.44898	0.420408	0.421769	0.463946	0.454422	0.454422	0.44898	0.461224	0.420765	0.443537	0.454422	0.459864	0.459864	0.43908	0.453061	0.453061	0.442177	0.443537	0.421769	0.42449	0.434014	0.471311	0.454297	0.408163	0.406803	0.406803	0.406803	0.408163	0.409524	0.402721	0.401361	0.432653	0.393197	0.390476	0.408163	0.414966	0.430152	0.458503	0.447619	0.412245
Gabek_Forest_Virus-KF297905	0.444444	0.436111	0.436111	0.456944	0.4375	0.4375	0.445833	0.45	0.426778	0.456944	0.4375	0.451389	0.451389	0.445221	0.4375	0.4375	0.447222	0.454167	0.445833	0.441667	0.431944	0.458333	0.4625	0.451389	0.45	0.45	0.441667	0.452778	0.456944	0.430556	0.430556	0.472222	0.444444	0.441667	0.45	0.429167	0.348611	0.455556	0.448611	0.444444	0.422222
Durania_Virus-HM566156	0.455782	0.455782	0.458503	0.466667	0.468027	0.468027	0.484354	0.457143	0.420765	0.461224	0.468027	0.462585	0.455782	0.445977	0.462585	0.462585	0.453061	0.453061	0.431293	0.408163	0.419048	0.461749	0.478854	0.478912	0.478912	0.478912	0.458503	0.47483	0.47619	0.44898	0.44898	0.506122	0.470748	0.468027	0.478912	0.447619	0.409405	0.497959	0.47483	0.394558	0.397279	0.438889
Ixcanal_Virus-HM566161	0.461224	0.447619	0.45034	0.495238	0.470748	0.470748	0.485714	0.473469	0.428962	0.468027	0.470748	0.472109	0.472109	0.468966	0.480272	0.480272	0.44898	0.444898	0.435374	0.439456	0.429932	0.48224	0.481583	0.458503	0.457143	0.457143	0.44898	0.455782	0.458503	0.444898	0.443537	0.492517	0.462585	0.459864	0.454422	0.443537	0.419087	0.497959	0.463946	0.401361	0.370068	0.443056	0.205442
Aguacate_Virus-HM566139	0.462585	0.44898	0.451701	0.461224	0.480272	0.480272	0.468027	0.468027	0.418033	0.482993	0.480272	0.466667	0.466667	0.441379	0.468027	0.468027	0.44898	0.451701	0.421769	0.443537	0.447619	0.465847	0.466576	0.45034	0.447619	0.447619	0.444898	0.44898	0.447619	0.439456	0.443537	0.488435	0.455782	0.453061	0.443537	0.44898	0.408022	0.463946	0.47619	0.405442	0.385034	0.441667	0.216327	0.165986
Armero_Virus-HM566142	0.455782	0.443537	0.446259	0.466667	0.472109	0.472109	0.469388	0.459864	0.419399	0.466667	0.472109	0.462585	0.458503	0.422989	0.454422	0.454422	0.444898	0.444898	0.439456	0.446259	0.440816	0.474044	0.47749	0.455782	0.451701	0.451701	0.451701	0.451701	0.45034	0.447619	0.446259	0.487075	0.458503	0.455782	0.44898	0.45034	0.413555	0.466667	0.468027	0.406803	0.389116	0.443056	0.213605	0.168707	0.0680272
BeAn_578142_Virus-EF201815	0.458503	0.439456	0.439456	0.435374	0.427211	0.427211	0.440816	0.461224	0.423497	0.453061	0.427211	0.455782	0.459864	0.450575	0.466667	0.466667	0.443537	0.442177	0.414966	0.416327	0.413605	0.456284	0.437926	0.431293	0.42449	0.42449	0.419048	0.431293	0.428571	0.413605	0.410884	0.453061	0.427211	0.42449	0.42585	0.442177	0.408022	0.465306	0.466667	0.414966	0.391837	0.406944	0.401361	0.410884	0.409524	0.412245
Belterra_Virus-EF076013	0.421911	0.428904	0.426573	0.410256	0.382284	0.382284	0.412587	0.431235	0.380282	0.412587	0.382284	0.412587	0.431235	0.417431	0.414918	0.414918	0.398601	0.386946	0.386946	0.365967	0.403263	0.426573	0.407925	0.393939	0.389277	0.389277	0.400932	0.386946	0.389277	0.382284	0.384615	0.452214	0.393939	0.391608	0.391608	0.421911	0.382979	0.428904	0.426573	0.39627	0.370629	0.387707	0.391608	0.384615	0.39627	0.384615	0.104895
Icoaraci_Virus-EF076014	0.400932	0.426573	0.424242	0.398601	0.410256	0.410256	0.407925	0.403263	0.35446	0.410256	0.410256	0.398601	0.403263	0.399083	0.405594	0.405594	0.386946	0.393939	0.37296	0.370629	0.361305	0.424242	0.400932	0.400932	0.400932	0.400932	0.379953	0.405594	0.405594	0.412587	0.410256	0.461538	0.405594	0.403263	0.403263	0.391608	0.404255	0.414918	0.417249	0.424242	0.39627	0.401891	0.37296	0.393939	0.393939	0.39627	0.188811	0.177156
Salobo_Virus-EF076015	0.414918	0.414918	0.414918	0.400932	0.382284	0.382284	0.405594	0.41958	0.366197	0.405594	0.382284	0.405594	0.41958	0.417431	0.428904	0.428904	0.407925	0.407925	0.384615	0.361305	0.375291	0.417249	0.389277	0.393939	0.384615	0.384615	0.382284	0.386946	0.384615	0.377622	0.379953	0.438228	0.391608	0.389277	0.386946	0.403263	0.375887	0.424242	0.433566	0.377622	0.37296	0.387707	0.368298	0.375291	0.384615	0.382284	0	0.104895	0.188811
Frijoles_Virus-EF076017	0.431235	0.426573	0.426573	0.400932	0.433566	0.433566	0.438228	0.417249	0.380282	0.389277	0.433566	0.412587	0.417249	0.454128	0.449883	0.449883	0.424242	0.414918	0.39627	0.377622	0.384615	0.440559	0.449883	0.421911	0.433566	0.433566	0.424242	0.431235	0.433566	0.445221	0.440559	0.505828	0.435897	0.433566	0.433566	0.428904	0.373522	0.398601	0.426573	0.428904	0.414918	0.392435	0.368298	0.363636	0.382284	0.389277	0.307692	0.314685	0.319347
Joa_Virus-EF076016	0.424242	0.424242	0.424242	0.410256	0.412587	0.412587	0.410256	0.421911	0.35446	0.421911	0.412587	0.417249	0.421911	0.412844	0.424242	0.424242	0.417249	0.421911	0.424242	0.389277	0.391608	0.438228	0.421911	0.41958	0.433566	0.433566	0.41958	0.426573	0.426573	0.424242	0.421911	0.484848	0.426573	0.424242	0.433566	0.414918	0.404255	0.421911	0.426573	0.426573	0.39627	0.404255	0.375291	0.377622	0.356643	0.363636	0.340326	0.344988	0.337995
VP-161A_Virus-EF201819	0.461224	0.45034	0.45034	0.439456	0.468027	0.468027	0.455782	0.432653	0.423497	0.42585	0.468027	0.45034	0.434014	0.455172	0.465306	0.465306	0.447619	0.442177	0.413605	0.419048	0.405442	0.489071	0.47749	0.438095	0.443537	0.443537	0.444898	0.443537	0.443537	0.458503	0.454422	0.489796	0.45034	0.447619	0.443537	0.446259	0.39834	0.44898	0.45034	0.45034	0.389116	0.4125	0.404082	0.389116	0.395918	0.4	0.346939	0.314685	0.319347
BeAr371637_Virus-EF201820	0.457143	0.443537	0.443537	0.443537	0.461224	0.461224	0.443537	0.438095	0.40847	0.45034	0.461224	0.455782	0.436735	0.436782	0.453061	0.453061	0.446259	0.44898	0.414966	0.419048	0.408163	0.469945	0.451569	0.44898	0.458503	0.458503	0.443537	0.451701	0.45034	0.438095	0.435374	0.481633	0.44898	0.446259	0.455782	0.440816	0.423237	0.457143	0.447619	0.44898	0.382313	0.422222	0.402721	0.395918	0.376871	0.382313	0.356463	0.344988	0.337995
Punta_Toro_Virus-EF201835	0.414266	0.454047	0.454047	0.430727	0.421125	0.421125	0.433471	0.423868	0.270233	0.436214	0.421125	0.42524	0.423868	0.406897	0.415638	0.415638	0.445816	0.444444	0.418381	0.426612	0.42524	0.482853	0.481481	0.458162	0.45679	0.45679	0.430727	0.458162	0.458162	0.436214	0.438957	0.489712	0.44856	0.445816	0.45679	0.451303	0.436541	0.44856	0.429355	0.42524	0.399177	0.414226	0.423868	0.414266	0.419753	0.412894	0.419753	0.394366	0.375587
Buenaventura_Virus-EF201839	0.425445	0.439124	0.439124	0.430917	0.414501	0.414501	0.419973	0.417237	0.313269	0.428181	0.414501	0.428181	0.417237	0.409195	0.435021	0.435021	0.445964	0.447332	0.415869	0.417237	0.410397	0.469136	0.446575	0.450068	0.447332	0.447332	0.426813	0.451436	0.450068	0.451436	0.451436	0.49658	0.451436	0.4487	0.447332	0.44186	0.432545	0.435021	0.436389	0.425445	0.398085	0.414226	0.404925	0.409029	0.400821	0.402189	0.406293	0.375587	0.380282
Alenquer_Virus-HM119403	0.469945	0.438525	0.438525	0.459016	0.443989	0.443989	0.47541	0.454918	0.371585	0.45765	0.443989	0.474044	0.456284	0.416092	0.467213	0.467213	0.467213	0.468579	0.435792	0.420765	0.449454	0.499314	0.517808	0.449454	0.443989	0.443989	0.45082	0.449454	0.448087	0.45082	0.452186	0.478142	0.441257	0.439891	0.445355	0.464481	0.418056	0.469945	0.460383	0.442623	0.392077	0.425384	0.42623	0.438525	0.435792	0.438525	0.42623	0.394366	0.403756
Nique_Virus-HM119427	0.478142	0.452186	0.454918	0.467213	0.441257	0.441257	0.45765	0.463115	0.379781	0.469945	0.441257	0.468579	0.461749	0.422989	0.48224	0.48224	0.463115	0.45765	0.469945	0.449454	0.45765	0.504801	0.506849	0.443989	0.445355	0.445355	0.430328	0.448087	0.445355	0.434426	0.439891	0.48224	0.448087	0.446721	0.446721	0.461749	0.430556	0.465847	0.464481	0.460383	0.411202	0.446304	0.442623	0.434426	0.434426	0.428962	0.445355	0.446009	0.438967
Echarte_Virus-HM119412	0.47541	0.437158	0.437158	0.461749	0.479508	0.479508	0.483607	0.480874	0.381148	0.484973	0.479508	0.489071	0.48224	0.452874	0.479508	0.479508	0.465847	0.476776	0.43306	0.435792	0.420765	0.491084	0.50411	0.443989	0.435792	0.435792	0.452186	0.437158	0.439891	0.438525	0.439891	0.474044	0.435792	0.434426	0.438525	0.439891	0.454167	0.463115	0.471311	0.443989	0.404372	0.430962	0.438525	0.454918	0.445355	0.437158	0.43306	0.420188	0.410798
Turuna_Virus-HM119433	0.487075	0.431293	0.431293	0.461224	0.469388	0.469388	0.461224	0.477551	0.381148	0.47619	0.469388	0.484354	0.47619	0.432184	0.481633	0.481633	0.459864	0.454422	0.427211	0.428571	0.413605	0.472678	0.500682	0.420408	0.42585	0.42585	0.428571	0.42449	0.427211	0.447619	0.444898	0.470748	0.428571	0.42585	0.420408	0.436735	0.42047	0.454422	0.453061	0.447619	0.398639	0.427778	0.420408	0.410884	0.406803	0.409524	0.393197	0.389277	0.389277
Oriximina_Virus-HM119436	0.453552	0.419399	0.419399	0.437158	0.456284	0.456284	0.448087	0.461749	0.352459	0.463115	0.456284	0.461749	0.460383	0.436782	0.460383	0.460383	0.460383	0.460383	0.424863	0.431694	0.427596	0.481481	0.490411	0.438525	0.428962	0.428962	0.42623	0.435792	0.438525	0.427596	0.423497	0.467213	0.439891	0.438525	0.427596	0.434426	0.434722	0.453552	0.456284	0.434426	0.389344	0.419805	0.409836	0.423497	0.418033	0.420765	0.385246	0.399061	0.399061
Ariquemes_Virus-HM119406	0.461749	0.445355	0.448087	0.45765	0.480874	0.480874	0.459016	0.472678	0.374317	0.463115	0.480874	0.461749	0.471311	0.452874	0.484973	0.484973	0.469945	0.47541	0.460383	0.434426	0.449454	0.48834	0.484932	0.442623	0.441257	0.441257	0.446721	0.441257	0.438525	0.452186	0.449454	0.469945	0.443989	0.442623	0.441257	0.446721	0.448611	0.471311	0.478142	0.424863	0.420765	0.417015	0.415301	0.435792	0.428962	0.430328	0.427596	0.42723	0.403756
Maldonado_Virus-HM119415	0.471311	0.445355	0.448087	0.449454	0.464481	0.464481	0.461749	0.480874	0.370219	0.464481	0.464481	0.463115	0.479508	0.445977	0.483607	0.483607	0.464481	0.468579	0.443989	0.445355	0.45082	0.475995	0.50137	0.446721	0.442623	0.442623	0.448087	0.449454	0.446721	0.460383	0.463115	0.480874	0.449454	0.448087	0.443989	0.448087	0.429167	0.474044	0.474044	0.442623	0.415301	0.423989	0.413934	0.446721	0.422131	0.430328	0.415301	0.410798	0.403756
Itaituba_Virus-HM119418	0.479508	0.443989	0.446721	0.439891	0.461749	0.461749	0.474044	0.465847	0.382514	0.452186	0.461749	0.456284	0.464481	0.434483	0.472678	0.472678	0.446721	0.45765	0.442623	0.45082	0.443989	0.48011	0.486301	0.431694	0.42623	0.42623	0.45765	0.427596	0.424863	0.43306	0.43306	0.465847	0.428962	0.427596	0.42623	0.443989	0.430556	0.459016	0.461749	0.435792	0.411202	0.435146	0.416667	0.423497	0.415301	0.427596	0.400273	0.396714	0.394366
Candiru_Virus-NC_015375	0.480874	0.443989	0.446721	0.439891	0.460383	0.460383	0.467213	0.456284	0.385246	0.446721	0.460383	0.452186	0.454918	0.43908	0.472678	0.472678	0.452186	0.454918	0.438525	0.45082	0.443989	0.474623	0.494521	0.448087	0.43306	0.43306	0.454918	0.438525	0.438525	0.439891	0.437158	0.480874	0.445355	0.443989	0.435792	0.446721	0.431944	0.471311	0.467213	0.428962	0.401639	0.426778	0.401639	0.422131	0.418033	0.423497	0.397541	0.382629	0.389671
Mucura_Virus-HM119421	0.464481	0.441257	0.443989	0.442623	0.471311	0.471311	0.459016	0.453552	0.362022	0.463115	0.471311	0.465847	0.452186	0.43908	0.467213	0.467213	0.456284	0.461749	0.435792	0.45082	0.438525	0.486968	0.49726	0.43306	0.43306	0.43306	0.442623	0.434426	0.434426	0.442623	0.443989	0.465847	0.43306	0.431694	0.434426	0.441257	0.427778	0.468579	0.471311	0.442623	0.411202	0.435146	0.415301	0.423497	0.420765	0.430328	0.407104	0.394366	0.382629
Morumbi_Virus-HM119424	0.469945	0.428962	0.431694	0.442623	0.464481	0.464481	0.460383	0.45082	0.357923	0.45765	0.464481	0.461749	0.449454	0.434483	0.465847	0.465847	0.452186	0.45765	0.443989	0.445355	0.434426	0.481481	0.491781	0.437158	0.431694	0.431694	0.442623	0.435792	0.435792	0.438525	0.439891	0.469945	0.437158	0.435792	0.43306	0.439891	0.429167	0.463115	0.463115	0.443989	0.409836	0.425384	0.416667	0.424863	0.418033	0.427596	0.400273	0.399061	0.394366
Serra_Norte_Virus-HM119430	0.474044	0.427596	0.430328	0.439891	0.454918	0.454918	0.461749	0.463115	0.374317	0.454918	0.454918	0.452186	0.461749	0.418391	0.465847	0.465847	0.456284	0.460383	0.438525	0.453552	0.443989	0.485597	0.482192	0.435792	0.430328	0.430328	0.441257	0.434426	0.437158	0.445355	0.443989	0.472678	0.442623	0.441257	0.431694	0.441257	0.436111	0.469945	0.459016	0.423497	0.404372	0.41841	0.415301	0.43306	0.418033	0.428962	0.401639	0.396714	0.410798
Jacunda_Virus-HM466936	0.470027	0.428962	0.431694	0.441417	0.467302	0.467302	0.464578	0.450954	0.357923	0.455041	0.467302	0.46049	0.449591	0.434483	0.467302	0.467302	0.452316	0.457766	0.441417	0.446721	0.435792	0.481481	0.491781	0.438525	0.431694	0.431694	0.443989	0.435792	0.435792	0.441257	0.442623	0.472678	0.439891	0.438525	0.43306	0.437158	0.429167	0.464578	0.463215	0.441257	0.409836	0.426778	0.416667	0.427596	0.416667	0.42623	0.400273	0.394366	0.394366
Mavawa_Virus-JQ924567	0.533245	0.497959	0.496599	0.522606	0.506649	0.506649	0.541223	0.553191	0.527322	0.533245	0.506649	0.545213	0.554521	0.510345	0.526596	0.526596	0.527926	0.531915	0.546917	0.526882	0.513441	0.540984	0.538881	0.512925	0.510204	0.510204	0.52517	0.510204	0.511565	0.507483	0.502041	0.52517	0.507483	0.508844	0.507483	0.510204	0.515906	0.547872	0.542553	0.53523	0.519728	0.518056	0.518367	0.545578	0.548299	0.530612	0.517007	0.522145	0.522145
RML-105355_Virus-JF838335	0.582667	0.567347	0.565986	0.557333	0.585333	0.585333	0.576	0.58	0.557377	0.586667	0.585333	0.578667	0.578667	0.583908	0.584	0.584	0.570667	0.566667	0.525538	0.52957	0.517473	0.528689	0.553888	0.560544	0.555102	0.555102	0.546939	0.559184	0.563265	0.540136	0.542857	0.568707	0.546939	0.546939	0.557823	0.555102	0.539419	0.588	0.582667	0.52439	0.522449	0.526389	0.514286	0.531973	0.527891	0.536054	0.518367	0.5338	0.508159
Murre_Virus-JF838332	0.582667	0.565986	0.564626	0.556	0.584	0.584	0.576	0.58	0.557377	0.586667	0.584	0.578667	0.578667	0.583908	0.584	0.584	0.569333	0.565333	0.526882	0.530914	0.518817	0.530055	0.553888	0.559184	0.553741	0.553741	0.545578	0.557823	0.561905	0.538776	0.541497	0.567347	0.545578	0.545578	0.556463	0.553741	0.536653	0.585333	0.582667	0.52439	0.521088	0.525	0.515646	0.533333	0.529252	0.537415	0.517007	0.531469	0.505828
Precarious_Point_Virus-HM566180	0.591455	0.533333	0.536054	0.580774	0.579439	0.579439	0.58478	0.564753	0.553279	0.579439	0.579439	0.566088	0.563418	0.581609	0.575434	0.575434	0.574099	0.560748	0.537838	0.554201	0.52439	0.558743	0.560709	0.530612	0.529252	0.529252	0.546939	0.533333	0.537415	0.530612	0.529252	0.557823	0.534694	0.536054	0.533333	0.542857	0.53112	0.574099	0.566088	0.531165	0.511565	0.513889	0.519728	0.530612	0.533333	0.540136	0.521088	0.5338	0.543124
EgAN1825-61_Virus-HM566160	0.561333	0.527891	0.526531	0.565333	0.576	0.576	0.565333	0.56	0.525956	0.56	0.576	0.566667	0.56	0.547126	0.554667	0.554667	0.561333	0.569333	0.532258	0.541667	0.52957	0.561475	0.555252	0.521088	0.52517	0.52517	0.531973	0.52517	0.526531	0.536054	0.541497	0.55102	0.530612	0.531973	0.52517	0.526531	0.55325	0.582667	0.554667	0.54065	0.517007	0.509722	0.521088	0.511565	0.526531	0.526531	0.521088	0.540793	0.519814
Chize_Virus-JF838326	0.56	0.526531	0.52517	0.566667	0.578667	0.578667	0.568	0.562667	0.528689	0.564	0.578667	0.561333	0.562667	0.547126	0.56	0.56	0.562667	0.565333	0.532258	0.544355	0.526882	0.553279	0.560709	0.52517	0.529252	0.529252	0.527891	0.529252	0.531973	0.536054	0.541497	0.553741	0.530612	0.531973	0.529252	0.529252	0.5574	0.584	0.554667	0.53523	0.514286	0.509722	0.521088	0.508844	0.527891	0.527891	0.518367	0.543124	0.517483
Grand_Arbaud_Virus-JF838329	0.585333	0.536054	0.534694	0.58	0.577333	0.577333	0.568	0.596	0.540984	0.58	0.577333	0.576	0.596	0.551724	0.578667	0.578667	0.568	0.569333	0.543011	0.55914	0.530914	0.553279	0.564802	0.546939	0.546939	0.546939	0.552381	0.55102	0.55102	0.540136	0.542857	0.572789	0.546939	0.548299	0.54966	0.557823	0.571231	0.578667	0.577333	0.533875	0.548299	0.543056	0.533333	0.557823	0.560544	0.552381	0.504762	0.538462	0.519814
Zaliv_Terpenia_Virus-HM566192	0.566667	0.52517	0.52381	0.574667	0.570667	0.570667	0.554667	0.568	0.547814	0.565333	0.570667	0.568	0.566667	0.570115	0.576	0.576	0.566667	0.561333	0.520161	0.525538	0.508065	0.534153	0.53206	0.530612	0.527891	0.527891	0.544218	0.529252	0.533333	0.538776	0.541497	0.559184	0.533333	0.534694	0.534694	0.518367	0.547718	0.582667	0.576	0.52439	0.511565	0.504167	0.526531	0.536054	0.537415	0.531973	0.507483	0.526807	0.526807
FinV707_Virus-JQ924564	0.558667	0.526531	0.52517	0.568	0.568	0.568	0.553333	0.561333	0.545082	0.56	0.568	0.566667	0.56	0.558621	0.573333	0.573333	0.562667	0.562667	0.518817	0.522849	0.501344	0.525956	0.536153	0.529252	0.526531	0.526531	0.538776	0.533333	0.537415	0.538776	0.540136	0.564626	0.537415	0.538776	0.530612	0.506122	0.53527	0.570667	0.56	0.520325	0.493878	0.505556	0.519728	0.529252	0.530612	0.52381	0.497959	0.5338	0.512821
Uukuniemi_Virus-NC_005221	0.577333	0.533333	0.531973	0.58	0.594667	0.594667	0.585333	0.570667	0.54235	0.577333	0.594667	0.58	0.569333	0.533333	0.566667	0.566667	0.558667	0.558667	0.53629	0.533602	0.505376	0.54235	0.536153	0.541497	0.538776	0.538776	0.541497	0.541497	0.544218	0.522449	0.526531	0.555102	0.530612	0.531973	0.542857	0.527891	0.561549	0.577333	0.553333	0.512195	0.515646	0.516667	0.540136	0.527891	0.55102	0.541497	0.515646	0.540793	0.538462
Heartland_Virus-JX005843	0.554645	0.530864	0.530864	0.57377	0.580601	0.580601	0.579235	0.584699	0.535813	0.572404	0.580601	0.56694	0.584699	0.609195	0.588798	0.588798	0.57377	0.568306	0.528121	0.524005	0.51989	0.536351	0.547325	0.544582	0.547325	0.547325	0.530864	0.545953	0.547325	0.54321	0.544582	0.565158	0.540466	0.540466	0.547325	0.536351	0.502092	0.565574	0.569672	0.521262	0.521262	0.507671	0.525377	0.518519	0.522634	0.528121	0.533608	0.525822	0.521127
Palma_Virus-JQ956381	0.570461	0.537415	0.538776	0.565041	0.567751	0.567751	0.559621	0.560976	0.532787	0.560976	0.567751	0.563686	0.560976	0.552511	0.565041	0.565041	0.558266	0.565041	0.556463	0.546939	0.548299	0.531421	0.533424	0.531973	0.527891	0.527891	0.534694	0.529252	0.529252	0.518367	0.521088	0.557823	0.530612	0.52517	0.529252	0.557823	0.526971	0.550136	0.578591	0.564626	0.526531	0.511111	0.55102	0.54966	0.537415	0.533333	0.526531	0.48951	0.515152
Bhanja_Virus-JQ956378	0.552846	0.546939	0.548299	0.579946	0.562331	0.562331	0.544715	0.565041	0.538251	0.562331	0.562331	0.554201	0.565041	0.550228	0.563686	0.563686	0.556911	0.559621	0.560544	0.559184	0.556463	0.535519	0.54161	0.536054	0.531973	0.531973	0.542857	0.534694	0.534694	0.531973	0.533333	0.568707	0.54966	0.544218	0.536054	0.55102	0.526971	0.544715	0.567751	0.571429	0.536054	0.526389	0.541497	0.557823	0.538776	0.531973	0.536054	0.487179	0.503497
Severe_Fever_with_Thrombocytopenia_Syndrome_Virus-HQ141606	0.579809	0.527397	0.527397	0.578445	0.579809	0.579809	0.585266	0.598909	0.577717	0.587995	0.579809	0.589359	0.597544	0.590805	0.575716	0.575716	0.562074	0.559345	0.512329	0.534247	0.515068	0.544582	0.536986	0.526027	0.516438	0.516438	0.50274	0.521918	0.523288	0.517808	0.515068	0.535616	0.519178	0.519178	0.521918	0.530137	0.538997	0.572988	0.572988	0.516438	0.513699	0.520223	0.550685	0.539726	0.547945	0.557534	0.530137	0.521127	0.518779
ChagresVirus-HM566148	0.457995	0.451701	0.454422	0.47561	0.455285	0.455285	0.474255	0.463415	0.403005	0.46206	0.455285	0.48374	0.463415	0.441379	0.46748	0.46748	0.466125	0.46206	0.457259	0.438095	0.417687	0.464481	0.481583	0.454422	0.451701	0.451701	0.447619	0.447619	0.447619	0.44898	0.453061	0.485714	0.446259	0.446259	0.447619	0.442177	0.455048	0.476965	0.48103	0.42449	0.409524	0.459722	0.413605	0.431293	0.42449	0.421769	0.416327	0.403263	0.405594
UriuranaVirus-HM566190	0.448087	0.409836	0.409836	0.460383	0.435792	0.435792	0.454918	0.463115	0.37037	0.456284	0.435792	0.465847	0.463115	0.441379	0.464481	0.464481	0.45082	0.454918	0.460383	0.449454	0.42623	0.453552	0.453552	0.423497	0.42623	0.42623	0.415301	0.434426	0.434426	0.424863	0.424863	0.465847	0.42623	0.423497	0.424863	0.422131	0.434722	0.478142	0.469945	0.396175	0.446721	0.448611	0.431694	0.420765	0.404372	0.409836	0.427596	0.410256	0.384615
[truncated: 35 more columns]

## Sheet: Ns protein-Pairwise Distances
Amino acid distances
Zerdali Virus-KP966618
Toros Virus-Strain 213-KP966621	0.873518
Toros Virus-Strain 292-KP966624	0.873518	0.00769231
Toscana Virus-Italy-NC_006318	0.461783	0.847059	0.847059
TehranVirus-JF939848	0.183099	0.878788	0.878788	0.43662
Sandfly_Fever_Naples_Virus-Strain_YU_8-76-EF201831	0.380282	0.789216	0.789216	0.384977	0.368421
Sandfly_Fever_Naples_Virus-Strain_YU_8-76-JF920141	0.380282	0.789216	0.789216	0.384977	0.368421	0
SFNV-HM566170	0.491909	0.833333	0.833333	0.472492	0.507246	0.413146	0.413146
SFNV-EF201832	0.482201	0.825397	0.825397	0.469256	0.492754	0.403756	0.403756	0.126214
SFNV-EF201831	0.380282	0.789216	0.789216	0.384977	0.368421	0	0	0.413146	0.403756
SFNV-EF201830	0.498382	0.833333	0.833333	0.475728	0.492754	0.41784	0.41784	0.119741	0.158576	0.41784
SFNV-SabinStrain-EF201829	0.473251	0.824786	0.824786	0.469136	0.489796	0.413146	0.413146	0.0205761	0.115226	0.413146	0.0987654
SFNV-NamruStrain-EF201828	0.488673	0.825397	0.825397	0.491909	0.507246	0.394366	0.394366	0.135922	0.0744337	0.394366	0.148867	0.119342
PuniqueVirus-FJ848987	0.532258	0.84739	0.84739	0.56129	0.535714	0.49763	0.49763	0.537705	0.52459	0.49763	0.55082	0.523013	0.52459
PuniqueVirus-JF920135	0.532258	0.84739	0.84739	0.56129	0.535714	0.49763	0.49763	0.537705	0.52459	0.49763	0.55082	0.523013	0.52459	0
MassiliaVirus-EU725773	0.580128	0.830709	0.830709	0.550955	0.577465	0.511737	0.511737	0.583062	0.560261	0.511737	0.576547	0.564315	0.576547	0.437299	0.437299
GranadaVirus-GU135608	0.560897	0.838583	0.838583	0.541401	0.535211	0.511737	0.511737	0.576547	0.560261	0.511737	0.579805	0.568465	0.576547	0.392283	0.392283	0.0759494
Adana_virus-KJ939332	0.849624	0.785992	0.785992	0.86194	0.881188	0.833333	0.833333	0.833962	0.849057	0.833333	0.849057	0.83691	0.833962	0.862595	0.862595	0.861423	0.861423
SalehabadVirus-JX472405	0.845865	0.77821	0.77821	0.854478	0.871287	0.808824	0.808824	0.826415	0.837736	0.808824	0.849057	0.824034	0.833962	0.862595	0.862595	0.831461	0.835206	0.252747
ArbiaVirus-JX472402	0.851406	0.799163	0.799163	0.860558	0.857143	0.809524	0.809524	0.810484	0.826613	0.809524	0.830645	0.810185	0.822581	0.838057	0.838057	0.835341	0.827309	0.321569	0.286275
Arumowot_virus-HM566145	0.865385	0.830116	0.833977	0.843511	0.854369	0.826087	0.826087	0.837838	0.833977	0.826087	0.84556	0.835443	0.833977	0.832031	0.832031	0.831418	0.83908	0.604563	0.619772	0.62449
Odrenisrou_virus-HM566175	0.84556	0.837838	0.841699	0.831418	0.892157	0.84466	0.84466	0.856589	0.848837	0.84466	0.860465	0.855932	0.856589	0.858824	0.858824	0.842308	0.842308	0.627376	0.61597	0.628571	0.390977
Corfou Virus-KR106179	0.889328	0.0769231	0.0769231	0.866667	0.878788	0.794118	0.794118	0.84127	0.833333	0.794118	0.84127	0.833333	0.833333	0.859438	0.859438	0.846457	0.854331	0.782101	0.782101	0.807531	0.837838	0.841699
SFCV-GU119908	0.858824	0.353846	0.353846	0.856031	0.87	0.780488	0.780488	0.826772	0.811024	0.780488	0.822835	0.812766	0.807087	0.848606	0.848606	0.847656	0.851562	0.771318	0.75969	0.783333	0.819923	0.823755	0.369231
SFTV-NC_015413	0.863281	0.35	0.35	0.852713	0.871287	0.776699	0.776699	0.831373	0.815686	0.776699	0.827451	0.817797	0.811765	0.849206	0.849206	0.848249	0.85214	0.775194	0.763566	0.783333	0.816794	0.823755	0.365385	0.0267176
SFTV-IzmirStrain-GQ847511	0.863281	0.35	0.35	0.852713	0.871287	0.776699	0.776699	0.831373	0.815686	0.776699	0.827451	0.817797	0.811765	0.849206	0.849206	0.848249	0.85214	0.775194	0.763566	0.783333	0.816794	0.823755	0.365385	0.0267176	0
SFSV-EF201826	0.866142	0.378378	0.370656	0.855469	0.868687	0.77561	0.77561	0.822134	0.810277	0.77561	0.822134	0.817021	0.806324	0.852	0.852	0.854902	0.862745	0.785992	0.774319	0.799163	0.830769	0.830769	0.397683	0.122605	0.10728	0.10728
SFSV-EF201827	0.858824	0.346154	0.346154	0.85214	0.87	0.790244	0.790244	0.838583	0.822835	0.790244	0.838583	0.829787	0.818898	0.856574	0.856574	0.847656	0.851562	0.775194	0.767442	0.791667	0.819923	0.819923	0.373077	0.0648855	0.0572519	0.0572519	0.153257
SFSV-EF201825	0.862745	0.35	0.35	0.85214	0.87	0.77561	0.77561	0.830709	0.814961	0.77561	0.826772	0.817021	0.811024	0.848606	0.848606	0.847656	0.851562	0.775194	0.763566	0.783333	0.816092	0.823755	0.369231	0.019084	0.00763359	0.00763359	0.10728	0.0572519
SFSV-EF201824	0.850394	0.369231	0.369231	0.859375	0.878788	0.789216	0.789216	0.837945	0.826087	0.789216	0.841897	0.833333	0.826087	0.864	0.864	0.878431	0.87451	0.782946	0.77907	0.804167	0.830769	0.834615	0.376923	0.206897	0.195402	0.195402	0.276923	0.187739	0.199234
SFSV-EF201823	0.850394	0.369231	0.369231	0.855469	0.878788	0.794118	0.794118	0.837945	0.826087	0.794118	0.841897	0.833333	0.826087	0.864	0.864	0.878431	0.87451	0.77907	0.775194	0.8	0.826923	0.830769	0.376923	0.203065	0.191571	0.191571	0.273077	0.187739	0.195402	0.00766284
SFSV-EF201822	0.862745	0.361538	0.361538	0.856031	0.87	0.77561	0.77561	0.834646	0.822835	0.77561	0.830709	0.821277	0.818898	0.848606	0.848606	0.84375	0.847656	0.771318	0.75969	0.783333	0.819923	0.827586	0.376923	0.0381679	0.0381679	0.0381679	0.1341	0.0725191	0.0381679	0.218391	0.214559
SFSV-J04418	0.863281	0.361538	0.361538	0.856589	0.871287	0.776699	0.776699	0.835294	0.823529	0.776699	0.831373	0.822034	0.819608	0.849206	0.849206	0.844358	0.848249	0.771318	0.75969	0.783333	0.820611	0.827586	0.376923	0.0381679	0.0374532	0.0374532	0.1341	0.0725191	0.0381679	0.218391	0.214559	0
SFSV-AJ811547	0.863281	0.369231	0.369231	0.852713	0.871287	0.771845	0.771845	0.839216	0.827451	0.771845	0.835294	0.826271	0.823529	0.845238	0.845238	0.848249	0.85214	0.771318	0.75969	0.783333	0.820611	0.827586	0.384615	0.0458015	0.0449438	0.0449438	0.141762	0.0763359	0.0458015	0.222222	0.218391	0.00763359	0.00749064
SFSV-Ethiopia-KM042105	0.857143	0.350598	0.350598	0.846154	0.855556	0.764103	0.764103	0.82377	0.807377	0.764103	0.819672	0.808889	0.803279	0.842324	0.842324	0.841463	0.845528	0.779116	0.767068	0.783333	0.820717	0.828685	0.370518	0.0198413	0.0119048	0.0119048	0.119522	0.047619	0.0119048	0.206349	0.202381	0.0357143	0.0357143	0.0436508
Karimabad-KF297914	0.832685	0.713725	0.713725	0.853282	0.854167	0.803922	0.803922	0.8125	0.804688	0.803922	0.808594	0.807692	0.800781	0.83004	0.83004	0.872093	0.875969	0.723077	0.711538	0.711934	0.774319	0.766537	0.721569	0.6875	0.683594	0.683594	0.699219	0.691406	0.683594	0.71875	0.714844	0.691406	0.691406	0.691406	0.688259
Saint_Floris_Virus-JF920138	0.581169	0.84585	0.84585	0.574194	0.6	0.549763	0.549763	0.584158	0.580858	0.549763	0.577558	0.591667	0.580858	0.6	0.6	0.644231	0.629032	0.868914	0.88015	0.839357	0.846154	0.864865	0.853755	0.854902	0.859375	0.859375	0.858268	0.866667	0.858824	0.862205	0.862205	0.858824	0.859375	0.855469	0.853061	0.828794
Gordil_Virus-KF297902	0.57732	0.83004	0.83004	0.56314	0.592	0.530806	0.530806	0.554007	0.547038	0.530806	0.543554	0.5375	0.557491	0.602787	0.602787	0.60274	0.613014	0.85283	0.85283	0.82996	0.834615	0.861004	0.841897	0.819608	0.816406	0.816406	0.830709	0.823529	0.815686	0.834646	0.838583	0.815686	0.816406	0.820312	0.812245	0.832031	0.527211
MungubaVirus-HM566166	0.852273	0.729412	0.729412	0.842105	0.823529	0.79902	0.79902	0.828897	0.8327	0.79902	0.8327	0.824786	0.836502	0.838462	0.838462	0.856061	0.856061	0.825095	0.8327	0.842742	0.833977	0.791506	0.729412	0.726562	0.726562	0.726562	0.737255	0.722656	0.726562	0.753906	0.757812	0.726562	0.726562	0.722656	0.718876	0.75969	0.851711	0.823755
RVFV-strainSmithburn-DQ380157	0.833333	0.76	0.76	0.853846	0.836957	0.81	0.81	0.832685	0.828794	0.81	0.836576	0.821739	0.828794	0.858268	0.858268	0.872587	0.876448	0.835249	0.816092	0.818548	0.806324	0.822134	0.764	0.737052	0.733068	0.733068	0.74502	0.733068	0.737052	0.749004	0.752988	0.737052	0.737052	0.737052	0.736842	0.721569	0.852713	0.84375	0.769531
RVFV-strain35/74-JF784388	0.817829	0.76	0.76	0.842308	0.826087	0.795	0.795	0.817121	0.81323	0.795	0.824903	0.808696	0.81323	0.846457	0.846457	0.861004	0.864865	0.835249	0.812261	0.818548	0.806324	0.810277	0.764	0.737052	0.733068	0.733068	0.749004	0.729084	0.737052	0.74502	0.749004	0.737052	0.737052	0.737052	0.736842	0.721569	0.841085	0.835938	0.769531	0.045283
Gabek_Forest_Virus-KF297905	0.809339	0.686275	0.690196	0.822394	0.8125	0.764706	0.764706	0.800781	0.804688	0.764706	0.796875	0.794872	0.800781	0.826087	0.826087	0.844961	0.848837	0.765385	0.75	0.744856	0.750973	0.766537	0.682353	0.675781	0.671875	0.671875	0.707031	0.691406	0.671875	0.703125	0.699219	0.683594	0.683594	0.6875	0.672065	0.424242	0.809339	0.792969	0.75969	0.72549	0.72549
Durania_Virus-HM566156	0.862454	0.72973	0.733591	0.841328	0.891089	0.815534	0.815534	0.839552	0.843284	0.815534	0.83209	0.822034	0.83209	0.864151	0.864151	0.881481	0.885185	0.794118	0.790441	0.807843	0.742424	0.776515	0.733591	0.7	0.7	0.7	0.725869	0.707692	0.7	0.726923	0.726923	0.707692	0.707692	0.707692	0.702381	0.680608	0.843866	0.838951	0.781955	0.709434	0.709434	0.646388
Ixcanal_Virus-HM566161	0.862454	0.72973	0.733591	0.833948	0.891089	0.81068	0.81068	0.850746	0.854478	0.81068	0.847015	0.834746	0.847015	0.883019	0.883019	0.896296	0.9	0.779412	0.783088	0.788235	0.746212	0.768939	0.733591	0.696154	0.696154	0.696154	0.722008	0.707692	0.696154	0.719231	0.719231	0.703846	0.703846	0.703846	0.698413	0.661597	0.858736	0.868914	0.774436	0.724528	0.720755	0.634981	0.155797
Aguacate_Virus-HM566139	0.855019	0.72973	0.733591	0.822878	0.891089	0.796117	0.796117	0.835821	0.839552	0.796117	0.83209	0.817797	0.83209	0.867925	0.867925	0.877778	0.881481	0.786765	0.786765	0.796078	0.746212	0.765152	0.733591	0.692308	0.692308	0.692308	0.714286	0.703846	0.692308	0.719231	0.719231	0.7	0.7	0.7	0.694444	0.653992	0.855019	0.850187	0.770677	0.720755	0.716981	0.631179	0.144928	0.0688406
Armero_Virus-HM566142	0.858736	0.722008	0.725869	0.826568	0.891089	0.800971	0.800971	0.835821	0.839552	0.800971	0.83209	0.817797	0.83209	0.867925	0.867925	0.881481	0.885185	0.775735	0.779412	0.788235	0.746212	0.772727	0.725869	0.688462	0.688462	0.688462	0.710425	0.7	0.688462	0.711538	0.711538	0.696154	0.696154	0.696154	0.690476	0.657795	0.855019	0.850187	0.766917	0.720755	0.716981	0.638783	0.155797	0.0797101	0.0253623
BeAn578142_Virus-EF201815	0.848837	0.761905	0.757937	0.830769	0.882979	0.81	0.81	0.85214	0.848249	0.81	0.848249	0.83913	0.844358	0.858268	0.858268	0.868726	0.868726	0.819231	0.819231	0.836	0.785992	0.801556	0.75	0.727273	0.727273	0.727273	0.746032	0.72332	0.727273	0.735178	0.731225	0.72332	0.72332	0.72332	0.72619	0.671875	0.844961	0.85214	0.811538	0.712062	0.712062	0.667969	0.613636	0.636364	0.613636	0.621212
VP-161A_Virus-EF201819	0.819231	0.758755	0.754864	0.835878	0.814433	0.765854	0.765854	0.803089	0.799228	0.765854	0.795367	0.795745	0.795367	0.851562	0.851562	0.846743	0.850575	0.802281	0.81749	0.825911	0.773077	0.8	0.766537	0.732558	0.728682	0.728682	0.751938	0.732558	0.728682	0.748062	0.748062	0.732558	0.732558	0.732558	0.7251	0.671756	0.834615	0.803089	0.793893	0.7	0.7	0.667939	0.621723	0.632959	0.621723	0.625468	0.498084
BeAr371637_Virus-EF201820	0.823077	0.719844	0.719844	0.832061	0.824742	0.77561	0.77561	0.814672	0.814672	0.77561	0.814672	0.808511	0.814672	0.847656	0.847656	0.873563	0.873563	0.802281	0.802281	0.821862	0.769231	0.784615	0.723735	0.686047	0.686047	0.686047	0.709302	0.693798	0.686047	0.686047	0.689922	0.686047	0.686047	0.689922	0.681275	0.667939	0.838462	0.822394	0.767176	0.696154	0.7	0.641221	0.610487	0.617978	0.610487	0.614232	0.494253	0.340824
Punta_Toro_Virus-EF201835	0.876543	0.780488	0.780488	0.873469	0.915789	0.82439	0.82439	0.884298	0.884298	0.82439	0.884298	0.87931	0.880165	0.875	0.875	0.877049	0.881148	0.812245	0.82449	0.828947	0.815261	0.822581	0.780488	0.773279	0.774194	0.774194	0.797571	0.773279	0.773279	0.764228	0.764228	0.769231	0.770161	0.770161	0.772152	0.755102	0.851852	0.851852	0.769547	0.771784	0.771784	0.730612	0.736842	0.716599	0.712551	0.712551	0.7375	0.756098	0.743902
Buenaventura_Virus-EF201839	0.878431	0.770751	0.770751	0.867704	0.897959	0.843902	0.843902	0.866142	0.866142	0.843902	0.858268	0.853448	0.862205	0.853175	0.853175	0.859375	0.863281	0.836576	0.848249	0.833333	0.821012	0.839844	0.770751	0.756863	0.753906	0.753906	0.776471	0.760784	0.752941	0.759843	0.759843	0.760784	0.761719	0.765625	0.755102	0.761719	0.839216	0.843137	0.756863	0.749004	0.74502	0.742188	0.718147	0.733591	0.718147	0.714286	0.75	0.767442	0.775194
Alenquer_Virus-HM119403	0.853383	0.744094	0.744094	0.854478	0.889908	0.8	0.8	0.839695	0.847328	0.8	0.843511	0.831897	0.843511	0.859316	0.859316	0.86194	0.868914	0.810078	0.821705	0.829876	0.77907	0.782101	0.748031	0.726562	0.727626	0.727626	0.752941	0.722656	0.726562	0.709804	0.709804	0.730469	0.731518	0.731518	0.735772	0.707031	0.868421	0.853383	0.769531	0.717131	0.717131	0.699219	0.715385	0.680769	0.692308	0.692308	0.719368	0.728682	0.682171
Nique_Virus-HM119427	0.854962	0.751969	0.751969	0.856061	0.847619	0.804878	0.804878	0.858238	0.854406	0.804878	0.854406	0.849138	0.854406	0.864865	0.864865	0.86692	0.870722	0.810078	0.825581	0.829876	0.821705	0.805447	0.76378	0.75	0.747082	0.747082	0.760784	0.746094	0.746094	0.737255	0.737255	0.753906	0.754864	0.754864	0.752033	0.714844	0.870229	0.858779	0.746094	0.737052	0.737052	0.683594	0.711538	0.692308	0.688462	0.688462	0.73913	0.724806	0.72093
Echarte_Virus-HM119412	0.847273	0.771654	0.771654	0.859206	0.923729	0.814634	0.814634	0.856089	0.856089	0.814634	0.848708	0.840517	0.852399	0.871324	0.871324	0.871429	0.880435	0.825581	0.837209	0.842324	0.810078	0.821012	0.76378	0.757812	0.754864	0.754864	0.780392	0.757812	0.757812	0.72549	0.721569	0.765625	0.766537	0.766537	0.760163	0.71875	0.844203	0.858182	0.769531	0.749004	0.749004	0.722656	0.723077	0.703846	0.703846	0.707692	0.735178	0.763566	0.728682
Turuna_Virus-HM119433	0.850534	0.755906	0.755906	0.848057	0.879032	0.8	0.8	0.847826	0.847826	0.8	0.844203	0.831897	0.836957	0.835125	0.835125	0.854167	0.85159	0.792308	0.807692	0.81893	0.792308	0.795367	0.759843	0.734375	0.7393	0.7393	0.756863	0.738281	0.738281	0.745098	0.745098	0.742188	0.743191	0.743191	0.735772	0.703125	0.866197	0.853047	0.75	0.737052	0.741036	0.714844	0.721374	0.698473	0.698473	0.70229	0.72549	0.732558	0.705426
Oriximina_Virus-HM119436	0.838828	0.767717	0.767717	0.858182	0.905172	0.809756	0.809756	0.851301	0.851301	0.809756	0.847584	0.840517	0.851301	0.851852	0.851852	0.850365	0.857664	0.813953	0.829457	0.834025	0.786822	0.801556	0.771654	0.742188	0.747082	0.747082	0.764706	0.738281	0.746094	0.733333	0.733333	0.742188	0.743191	0.743191	0.747967	0.71875	0.85348	0.849817	0.773438	0.729084	0.729084	0.722656	0.711538	0.684615	0.688462	0.688462	0.735178	0.744186	0.717054
Ariquemes_Virus-HM119406	0.842491	0.76378	0.76378	0.865455	0.905172	0.804878	0.804878	0.855019	0.855019	0.804878	0.851301	0.844828	0.847584	0.851852	0.851852	0.857664	0.864964	0.810078	0.829457	0.834025	0.786822	0.797665	0.767717	0.742188	0.747082	0.747082	0.768627	0.742188	0.746094	0.741176	0.741176	0.742188	0.743191	0.743191	0.747967	0.707031	0.849817	0.857143	0.777344	0.7251	0.7251	0.714844	0.707692	0.680769	0.676923	0.676923	0.731225	0.736434	0.705426
Maldonado_Virus-HM119415	0.838828	0.751969	0.751969	0.865455	0.913793	0.804878	0.804878	0.851301	0.855019	0.804878	0.855019	0.844828	0.847584	0.855556	0.855556	0.854015	0.861314	0.806202	0.829457	0.834025	0.79845	0.809339	0.755906	0.742188	0.747082	0.747082	0.764706	0.734375	0.746094	0.729412	0.729412	0.742188	0.743191	0.743191	0.747967	0.714844	0.842491	0.842491	0.773438	0.737052	0.733068	0.722656	0.711538	0.692308	0.688462	0.688462	0.735178	0.744186	0.713178
Itaituba_Virus-HM119418	0.838235	0.759843	0.759843	0.857664	0.904348	0.8	0.8	0.851301	0.851301	0.8	0.847584	0.840517	0.843866	0.847584	0.847584	0.854015	0.860806	0.806202	0.825581	0.829876	0.790698	0.805447	0.76378	0.734375	0.7393	0.7393	0.760784	0.734375	0.738281	0.733333	0.733333	0.734375	0.735409	0.735409	0.739837	0.710938	0.845588	0.849265	0.773438	0.729084	0.729084	0.71875	0.711538	0.684615	0.680769	0.680769	0.735178	0.74031	0.705426
Candiru_Virus-NC_015375	0.835165	0.76378	0.76378	0.861818	0.905172	0.8	0.8	0.851301	0.851301	0.8	0.847584	0.840517	0.843866	0.844444	0.844444	0.857664	0.864964	0.813953	0.829457	0.829876	0.794574	0.809339	0.767717	0.738281	0.743191	0.743191	0.764706	0.738281	0.742188	0.737255	0.737255	0.738281	0.7393	0.7393	0.739837	0.714844	0.849817	0.849817	0.773438	0.729084	0.729084	0.71875	0.715385	0.684615	0.688462	0.688462	0.735178	0.74031	0.713178
Mucura_Virus-HM119421	0.835165	0.759843	0.759843	0.861818	0.905172	0.8	0.8	0.851301	0.851301	0.8	0.847584	0.840517	0.843866	0.844444	0.844444	0.854015	0.861314	0.810078	0.825581	0.829876	0.790698	0.805447	0.76378	0.734375	0.7393	0.7393	0.760784	0.734375	0.738281	0.733333	0.733333	0.734375	0.735409	0.735409	0.739837	0.710938	0.849817	0.849817	0.773438	0.729084	0.729084	0.71875	0.711538	0.680769	0.684615	0.684615	0.735178	0.74031	0.713178
Morumbi_Virus-HM119424	0.835165	0.759843	0.759843	0.861818	0.905172	0.8	0.8	0.851301	0.851301	0.8	0.847584	0.840517	0.843866	0.844444	0.844444	0.854015	0.861314	0.810078	0.825581	0.829876	0.790698	0.805447	0.76378	0.734375	0.7393	0.7393	0.760784	0.734375	0.738281	0.733333	0.733333	0.734375	0.735409	0.735409	0.739837	0.710938	0.849817	0.849817	0.773438	0.729084	0.729084	0.71875	0.711538	0.680769	0.684615	0.684615	0.735178	0.74031	0.709302
Serra_Norte_Virus-HM119430	0.831502	0.759843	0.759843	0.858182	0.896552	0.795122	0.795122	0.847584	0.847584	0.795122	0.843866	0.836207	0.840149	0.840741	0.840741	0.850365	0.857664	0.813953	0.829457	0.825726	0.786822	0.801556	0.76378	0.734375	0.7393	0.7393	0.760784	0.734375	0.738281	0.733333	0.733333	0.734375	0.735409	0.735409	0.739837	0.710938	0.846154	0.846154	0.769531	0.729084	0.729084	0.71875	0.711538	0.680769	0.684615	0.684615	0.735178	0.74031	0.705426
Jacunda_Virus-HM466936	0.835165	0.76378	0.76378	0.858182	0.905172	0.8	0.8	0.851301	0.851301	0.8	0.847584	0.840517	0.843866	0.844444	0.844444	0.854015	0.861314	0.813953	0.829457	0.829876	0.794574	0.809339	0.767717	0.738281	0.743191	0.743191	0.764706	0.738281	0.742188	0.737255	0.737255	0.738281	0.7393	0.7393	0.739837	0.714844	0.849817	0.849817	0.773438	0.7251	0.7251	0.722656	0.715385	0.684615	0.688462	0.688462	0.735178	0.744186	0.713178
RML-105355_Virus-JF838335	0.887218	0.954357	0.954357	0.88806	0.892857	0.851852	0.851852	0.886792	0.879245	0.851852	0.890566	0.889401	0.883019	0.881679	0.881679	0.88764	0.883895	0.916996	0.920949	0.929461	0.926531	0.934694	0.946058	0.904959	0.904959	0.904959	0.917012	0.909091	0.904959	0.92562	0.92562	0.913223	0.913223	0.913223	0.903766	0.921811	0.887218	0.893939	0.888	0.943775	0.943775	0.909465	0.917969	0.921875	0.914062	0.914062	0.911647	0.903226	0.899194
Murre_Virus-JF838332	0.887218	0.954357	0.954357	0.88806	0.892857	0.851852	0.851852	0.886792	0.879245	0.851852	0.890566	0.889401	0.883019	0.881679	0.881679	0.88764	0.883895	0.916996	0.920949	0.929461	0.926531	0.934694	0.946058	0.904959	0.904959	0.904959	0.917012	0.909091	0.904959	0.92562	0.92562	0.913223	0.913223	0.913223	0.903766	0.921811	0.887218	0.893939	0.888	0.943775	0.943775	0.909465	0.917969	0.921875	0.914062	0.914062	0.911647	0.903226	0.899194
Precarious_Point_Virus-HM566180	0.906716	0.934156	0.934156	0.907407	0.9375	0.846561	0.846561	0.913858	0.917603	0.846561	0.925094	0.90411	0.928839	0.901515	0.901515	0.918216	0.910781	0.905882	0.905882	0.91358	0.898785	0.939271	0.930041	0.905738	0.901639	0.901639	0.90535	0.901639	0.901639	0.922131	0.922131	0.905738	0.905738	0.905738	0.908714	0.918367	0.899254	0.906015	0.90873	0.932271	0.928287	0.918367	0.918605	0.930233	0.926357	0.922481	0.912351	0.928	0.896
EgAN1825-61_Virus-HM566160	0.909774	0.912863	0.912863	0.899254	0.928571	0.873016	0.873016	0.909434	0.920755	0.873016	0.913208	0.894009	0.916981	0.877863	0.877863	0.910112	0.906367	0.901186	0.920949	0.925311	0.893878	0.906122	0.908714	0.896694	0.892562	0.892562	0.896266	0.892562	0.892562	0.88843	0.88843	0.896694	0.896694	0.896694	0.895397	0.934156	0.898496	0.882576	0.888	0.935743	0.939759	0.921811	0.917969	0.917969	0.910156	0.910156	0.931727	0.903226	0.895161
Chize_Virus-JF838326	0.909774	0.912863	0.912863	0.891791	0.910714	0.867725	0.867725	0.913208	0.920755	0.867725	0.916981	0.898618	0.920755	0.877863	0.877863	0.910112	0.906367	0.901186	0.920949	0.921162	0.889796	0.906122	0.908714	0.892562	0.88843	0.88843	0.896266	0.88843	0.88843	0.884298	0.884298	0.892562	0.892562	0.892562	0.891213	0.930041	0.898496	0.875	0.888	0.927711	0.935743	0.91358	0.914062	0.914062	0.90625	0.90625	0.927711	0.899194	0.891129
Grand_Arbaud_Virus-JF838329	0.898496	0.921162	0.921162	0.914179	0.901786	0.862434	0.862434	0.898113	0.90566	0.862434	0.89434	0.898618	0.901887	0.896947	0.896947	0.913858	0.913858	0.901186	0.905138	0.912863	0.906122	0.889796	0.917012	0.880165	0.884298	0.884298	0.883817	0.880165	0.880165	0.876033	0.876033	0.876033	0.876033	0.876033	0.882845	0.884774	0.906015	0.886364	0.884	0.927711	0.927711	0.909465	0.910156	0.902344	0.90625	0.90625	0.927711	0.927419	0.907258
Zaliv_Terpenia_Virus-HM566192	0.917293	0.917012	0.917012	0.921642	0.910714	0.867725	0.867725	0.898113	0.89434	0.867725	0.90566	0.880184	0.901887	0.90458	0.90458	0.891386	0.895131	0.897233	0.909091	0.917012	0.926531	0.914286	0.912863	0.892562	0.884298	0.884298	0.896266	0.880165	0.884298	0.884298	0.884298	0.884298	0.884298	0.884298	0.887029	0.930041	0.894737	0.916667	0.88	0.939759	0.939759	0.934156	0.941406	0.933594	0.933594	0.933594	0.919679	0.915323	0.907258
FinV707_Virus-JQ924564	0.921053	0.921162	0.921162	0.921642	0.919643	0.867725	0.867725	0.89434	0.898113	0.867725	0.90566	0.875576	0.90566	0.90458	0.90458	0.898876	0.898876	0.893281	0.905138	0.925311	0.910204	0.926531	0.912863	0.88843	0.88843	0.88843	0.892116	0.884298	0.88843	0.88843	0.88843	0.88843	0.88843	0.88843	0.891213	0.930041	0.894737	0.924242	0.872	0.939759	0.939759	0.934156	0.9375	0.929688	0.929688	0.929688	0.931727	0.931452	0.91129
Mavawa_Virus-JQ924567	0.898833	0.922078	0.922078	0.92278	0.932692	0.916667	0.916667	0.921875	0.921875	0.916667	0.925781	0.927885	0.925781	0.909449	0.909449	0.930233	0.930233	0.918033	0.913934	0.916318	0.936441	0.940678	0.917749	0.926724	0.918103	0.918103	0.917749	0.926724	0.922414	0.909483	0.909483	0.922414	0.922414	0.922414	0.922414	0.944206	0.92607	0.933333	0.895833	0.924686	0.920502	0.93133	0.95935	0.95122	0.943089	0.943089	0.954357	0.911765	0.932773
Uukuniemi_virus-NC_005221	0.909774	0.917012	0.917012	0.925373	0.928571	0.888889	0.888889	0.916981	0.924528	0.888889	0.928302	0.917051	0.920755	0.912214	0.912214	0.921348	0.921348	0.893281	0.901186	0.912863	0.906122	0.910204	0.900415	0.892562	0.88843	0.88843	0.896266	0.884298	0.88843	0.880165	0.880165	0.88843	0.88843	0.88843	0.891213	0.921811	0.906015	0.924242	0.888	0.931727	0.931727	0.925926	0.914062	0.921875	0.910156	0.917969	0.907631	0.915323	0.883065
Heartland_Virus-JX005843	0.891228	0.898305	0.898305	0.880702	0.922414	0.877551	0.877551	0.911032	0.900356	0.877551	0.900356	0.901786	0.900356	0.883392	0.883392	0.9	0.901754	0.904382	0.908367	0.897119	0.876033	0.867769	0.902542	0.907173	0.902954	0.902954	0.898305	0.902954	0.902954	0.907173	0.902954	0.907173	0.907173	0.902954	0.902954	0.8375	0.898601	0.871795	0.862903	0.869919	0.873984	0.854167	0.873518	0.873518	0.869565	0.869565	0.903614	0.873469	0.865306
Palma_Virus-JQ956381	0.865248	0.900826	0.900826	0.887324	0.922414	0.84264	0.84264	0.862816	0.866426	0.84264	0.859206	0.84141	0.870036	0.885714	0.885714	0.885813	0.883803	0.904382	0.908367	0.90535	0.879032	0.879032	0.904959	0.884774	0.893004	0.893004	0.88843	0.893004	0.893004	0.901235	0.901235	0.893004	0.893004	0.893004	0.893004	0.91358	0.880282	0.861818	0.872	0.88664	0.878543	0.880658	0.893701	0.893701	0.885827	0.885827	0.888889	0.883065	0.883065
Bhanja_Virus-JQ956378	0.868794	0.913223	0.913223	0.883803	0.931034	0.84264	0.84264	0.862816	0.866426	0.84264	0.859206	0.84141	0.870036	0.889286	0.889286	0.889273	0.887324	0.904382	0.908367	0.90535	0.875	0.879032	0.917355	0.888889	0.897119	0.897119	0.896694	0.897119	0.897119	0.90535	0.90535	0.897119	0.897119	0.897119	0.897119	0.91358	0.873239	0.865455	0.872	0.890688	0.882591	0.888889	0.893701	0.893701	0.885827	0.885827	0.892857	0.887097	0.887097
Severe_Fever_with_Thrombocytopenia_Syndrome_Virus-HQ141606	0.887324	0.868644	0.868644	0.894366	0.935484	0.857143	0.857143	0.907143	0.889286	0.857143	0.896429	0.892857	0.896429	0.87234	0.87234	0.903114	0.897887	0.884298	0.876033	0.884615	0.876033	0.859504	0.881356	0.873418	0.869198	0.869198	0.864407	0.869198	0.869198	0.890295	0.890295	0.873418	0.873418	0.873418	0.869198	0.855932	0.887324	0.868421	0.847737	0.85654	0.860759	0.864407	0.872951	0.885246	0.868852	0.868852	0.906122	0.871369	0.86722
ChagresVirus-HM566148	0.857143	0.747036	0.747036	0.854406	0.892157	0.826733	0.826733	0.847059	0.847059	0.826733	0.847059	0.838428	0.843137	0.847656	0.847656	0.853846	0.857692	0.832685	0.81323	0.834025	0.847059	0.843137	0.747036	0.755906	0.751969	0.751969	0.754941	0.751969	0.751969	0.76378	0.759843	0.755906	0.755906	0.755906	0.752033	0.737255	0.861004	0.868726	0.761719	0.760956	0.752988	0.756863	0.742308	0.742308	0.730769	0.723077	0.754941	0.782946	0.755814
UriuranaVirus-HM566190	0.872093	0.734127	0.734127	0.884615	0.892157	0.861386	0.861386	0.854902	0.843137	0.861386	0.85098	0.847162	0.839216	0.854902	0.854902	0.876448	0.876448	0.816406	0.8125	0.8125	0.830709	0.830709	0.742063	0.735178	0.731225	0.731225	0.734127	0.731225	0.731225	0.73913	0.73913	0.731225	0.731225	0.731225	0.730612	0.732283	0.841085	0.856589	0.764706	0.752	0.752	0.748031	0.752896	0.745174	0.741313	0.749035	0.761905	0.754864	0.735409
Nucleotide distances
Zerdali Virus-KP966618
Toros Virus-Strain 213-KP966621	0.671937
Toros Virus-Strain 292-KP966624	0.673254	0.00384615
Toscana Virus-Italy-NC_006318	0.424628	0.684967	0.68366
TehranVirus-JF939848	0.223005	0.653199	0.653199	0.406103
Sandfly_Fever_Naples_Virus-Strain_YU_8-76-EF201831	0.399061	0.601307	0.599673	0.383412	0.364912
Sandfly_Fever_Naples_Virus-Strain_YU_8-76-JF920141	0.399061	0.601307	0.599673	0.383412	0.364912	0
SFNV-HM566170	0.455232	0.653439	0.652116	0.437972	0.451691	0.399061	0.399061
SFNV-EF201832	0.450917	0.645503	0.64418	0.437972	0.451691	0.408451	0.408451	0.193096
SFNV-EF201831	0.399061	0.601307	0.599673	0.383412	0.364912	0	0	0.399061	0.408451
SFNV-EF201830	0.434736	0.656085	0.654762	0.448759	0.454106	0.406886	0.406886	0.175836	0.226537	0.406886
SFNV-SabinStrain-EF201829	0.441701	0.643875	0.64245	0.437586	0.438776	0.399061	0.399061	0.0150892	0.194787	0.399061	0.171468
SFNV-NamruStrain-EF201828	0.451996	0.649471	0.648148	0.451996	0.468599	0.381847	0.381847	0.197411	0.115426	0.381847	0.218986	0.201646
PuniqueVirus-FJ848987	0.462366	0.651941	0.65328	0.47957	0.440476	0.453397	0.453397	0.471038	0.477596	0.453397	0.47541	0.453278	0.479781
PuniqueVirus-JF920135	0.462366	0.651941	0.65328	0.47957	0.440476	0.453397	0.453397	0.471038	0.477596	0.453397	0.47541	0.453278	0.479781	0
MassiliaVirus-EU725773	0.492521	0.62336	0.622047	0.47983	0.504695	0.452269	0.452269	0.494028	0.501629	0.452269	0.502714	0.497925	0.489685	0.413719	0.413719
GranadaVirus-GU135608	0.480769	0.624672	0.62336	0.476645	0.471831	0.447574	0.447574	0.499457	0.507058	0.447574	0.501629	0.500692	0.497286	0.396791	0.396791	0.0833333
Adana_virus-KJ939332	0.666667	0.618677	0.618677	0.689055	0.686469	0.648693	0.648693	0.68805	0.685535	0.648693	0.696855	0.689557	0.67673	0.667939	0.667939	0.665418	0.659176
SalehabadVirus-JX472405	0.682957	0.629053	0.626459	0.690299	0.69967	0.643791	0.643791	0.675472	0.681761	0.643791	0.696855	0.670959	0.685535	0.666667	0.666667	0.659176	0.666667	0.326007
ArbiaVirus-JX472402	0.669786	0.650418	0.647632	0.689655	0.667984	0.625	0.625	0.66443	0.673826	0.625	0.681879	0.668721	0.671141	0.652291	0.652291	0.653743	0.639037	0.321149	0.32376
Arumowot_virus-HM566145	0.691421	0.666667	0.667954	0.698856	0.680645	0.676329	0.676329	0.694087	0.68509	0.676329	0.709512	0.697609	0.687661	0.663199	0.663199	0.667092	0.660714	0.519645	0.506971	0.508152
Odrenisrou_virus-HM566175	0.675676	0.66538	0.666667	0.680715	0.702614	0.671521	0.671521	0.70801	0.689922	0.671521	0.715762	0.70339	0.700258	0.696732	0.696732	0.678205	0.684615	0.503169	0.499366	0.505435	0.399749
Corfou Virus-KR106179	0.679842	0.196154	0.194872	0.656209	0.6633	0.609477	0.609477	0.657407	0.649471	0.609477	0.665344	0.649573	0.652116	0.650602	0.650602	0.639108	0.637795	0.618677	0.622568	0.653203	0.680824	0.673102
SFCV-GU119908	0.664052	0.369231	0.370513	0.661479	0.65	0.595122	0.595122	0.64042	0.633858	0.595122	0.64042	0.635461	0.636483	0.683931	0.683931	0.64974	0.647135	0.633075	0.640827	0.649098	0.679438	0.680715	0.384615
SFTV-NC_015413	0.661458	0.364103	0.365385	0.661499	0.646865	0.598706	0.598706	0.643137	0.639216	0.598706	0.649673	0.634181	0.64183	0.674603	0.674603	0.647211	0.644617	0.633075	0.634367	0.653259	0.681934	0.671775	0.378205	0.0381679
SFTV-IzmirStrain-GQ847511	0.661458	0.364103	0.365385	0.661499	0.646865	0.598706	0.598706	0.643137	0.639216	0.598706	0.649673	0.634181	0.64183	0.674603	0.674603	0.647211	0.644617	0.633075	0.634367	0.653259	0.681934	0.671775	0.378205	0.0381679	0
SFSV-EF201826	0.669291	0.395109	0.393822	0.664062	0.649832	0.590244	0.590244	0.646904	0.648221	0.590244	0.649539	0.642553	0.646904	0.688	0.688	0.669281	0.661438	0.635538	0.639429	0.654596	0.689744	0.687179	0.418275	0.113665	0.0996169	0.0996169
SFSV-EF201827	0.660131	0.364103	0.362821	0.677043	0.65	0.593496	0.593496	0.631234	0.635171	0.593496	0.649606	0.629787	0.637795	0.662683	0.662683	0.645833	0.641927	0.640827	0.635659	0.653259	0.667944	0.666667	0.371795	0.16285	0.148855	0.148855	0.215837
SFSV-EF201825	0.667974	0.358974	0.360256	0.656291	0.65	0.590244	0.590244	0.645669	0.64042	0.590244	0.643045	0.639716	0.64042	0.677291	0.677291	0.647135	0.641927	0.627907	0.638243	0.650485	0.679438	0.676884	0.380769	0.0305344	0.0229008	0.0229008	0.0868455	0.151399
SFSV-EF201824	0.649606	0.374359	0.375641	0.664062	0.673401	0.578431	0.578431	0.649539	0.652174	0.578431	0.652174	0.648148	0.644269	0.650667	0.650667	0.657516	0.654902	0.636951	0.634367	0.63939	0.679487	0.678205	0.39359	0.280971	0.266922	0.266922	0.329487	0.252874	0.273308
SFSV-EF201823	0.645669	0.370513	0.371795	0.658854	0.666667	0.581699	0.581699	0.648221	0.644269	0.581699	0.653491	0.646724	0.646904	0.644	0.644	0.656209	0.654902	0.638243	0.642119	0.633842	0.682051	0.680769	0.388462	0.284802	0.269476	0.269476	0.329487	0.255428	0.274585	0.0204342
SFSV-EF201822	0.662745	0.367949	0.369231	0.654994	0.64	0.565854	0.565854	0.644357	0.636483	0.565854	0.646982	0.638298	0.644357	0.667995	0.667995	0.648438	0.641927	0.640827	0.638243	0.651872	0.667944	0.680715	0.376923	0.0699746	0.0826972	0.0826972	0.150702	0.160305	0.0750636	0.277139	0.275862
SFSV-J04418	0.66276	0.367949	0.369231	0.655039	0.640264	0.566343	0.566343	0.644444	0.636601	0.566343	0.647059	0.638418	0.644444	0.667989	0.667989	0.648508	0.642023	0.640827	0.638243	0.651872	0.667939	0.680715	0.376923	0.0699746	0.0811486	0.0811486	0.150702	0.160305	0.0750636	0.277139	0.275862	0
SFSV-AJ811547	0.661458	0.369231	0.370513	0.653747	0.636964	0.564725	0.564725	0.647059	0.639216	0.564725	0.649673	0.641243	0.647059	0.666667	0.666667	0.649805	0.64332	0.640827	0.638243	0.651872	0.667939	0.680715	0.378205	0.0725191	0.0836454	0.0836454	0.153257	0.16285	0.0776081	0.277139	0.275862	0.00254453	0.00249688
SFSV-Ethiopia-KM042105	0.663501	0.362914	0.361589	0.652759	0.625	0.582624	0.582624	0.63624	0.633515	0.582624	0.63624	0.62777	0.634877	0.673103	0.673103	0.643243	0.641892	0.640854	0.646195	0.646325	0.682119	0.672848	0.389404	0.0422164	0.0263852	0.0263852	0.109934	0.151715	0.025066	0.274406	0.277045	0.0870712	0.0870712	0.0897098
Karimabad-KF297914	0.652399	0.603922	0.601307	0.661519	0.645833	0.627451	0.627451	0.674479	0.674479	0.627451	0.667969	0.67094	0.671875	0.635046	0.635046	0.674419	0.673127	0.570513	0.596154	0.577503	0.639429	0.631647	0.576471	0.561198	0.553385	0.553385	0.580729	0.578125	0.55599	0.582031	0.583333	0.563802	0.563802	0.5625	0.561238
Saint_Floris_Virus-JF920138	0.483766	0.642951	0.642951	0.501075	0.480952	0.483412	0.483412	0.49945	0.515952	0.483412	0.517052	0.506944	0.512651	0.521311	0.521311	0.543803	0.537634	0.686642	0.684145	0.684492	0.678617	0.696268	0.665349	0.67451	0.677083	0.677083	0.674541	0.677124	0.678431	0.667979	0.661417	0.675817	0.675781	0.674479	0.674355	0.688716
Gordil_Virus-KF297902	0.504009	0.638999	0.637681	0.485779	0.485333	0.466035	0.466035	0.481998	0.481998	0.466035	0.478513	0.470833	0.483159	0.521487	0.521487	0.517674	0.530822	0.677987	0.67044	0.66442	0.668374	0.680824	0.636364	0.618301	0.61849	0.61849	0.627297	0.620915	0.619608	0.654856	0.650919	0.613072	0.613281	0.614583	0.609227	0.667969	0.486976
MungubaVirus-HM566166	0.660354	0.588235	0.588235	0.671679	0.624183	0.622549	0.622549	0.667934	0.673004	0.622549	0.680608	0.665242	0.669202	0.642308	0.642308	0.669192	0.67298	0.614702	0.65526	0.62953	0.652956	0.638353	0.584314	0.584635	0.585938	0.585938	0.605229	0.584635	0.591146	0.605469	0.610677	0.592448	0.592448	0.589844	0.580774	0.618863	0.671736	0.643678
RVFV-strainSmithburn-DQ380157	0.649485	0.609043	0.606383	0.691816	0.647482	0.645	0.645	0.640362	0.644243	0.645	0.655886	0.644928	0.644243	0.674084	0.674084	0.690629	0.688062	0.69172	0.664968	0.670683	0.662286	0.637319	0.621011	0.6	0.603974	0.603974	0.611921	0.606623	0.597351	0.592053	0.596026	0.606623	0.606623	0.603974	0.605369	0.594524	0.680412	0.690909	0.615584
RVFV-strain35/74-JF784388	0.642581	0.612517	0.612517	0.692702	0.642599	0.64	0.64	0.642487	0.641192	0.64	0.656736	0.644928	0.642487	0.665793	0.665793	0.687661	0.687661	0.686224	0.655612	0.678284	0.656579	0.636842	0.619174	0.600796	0.604775	0.604775	0.61008	0.604775	0.598143	0.583554	0.590186	0.603448	0.603448	0.600796	0.608871	0.596606	0.665806	0.691808	0.612484	0.0439698
Gabek_Forest_Virus-KF297905	0.657588	0.56732	0.56732	0.63964	0.659722	0.612745	0.612745	0.664062	0.667969	0.612745	0.65625	0.655271	0.66276	0.636364	0.636364	0.669251	0.666667	0.602564	0.588462	0.609053	0.594034	0.616083	0.585621	0.565104	0.56901	0.56901	0.595052	0.571615	0.567708	0.583333	0.588542	0.55599	0.55599	0.55599	0.572005	0.383838	0.662776	0.639323	0.593023	0.614081	0.60705
Durania_Virus-HM566156	0.679058	0.607465	0.606178	0.664207	0.709571	0.631068	0.631068	0.664179	0.666667	0.631068	0.661692	0.658192	0.666667	0.671698	0.671698	0.683951	0.679012	0.610294	0.632353	0.638381	0.613636	0.602273	0.595882	0.585897	0.580769	0.580769	0.593308	0.59359	0.580769	0.594872	0.597436	0.594872	0.594872	0.594872	0.579156	0.547529	0.687732	0.661673	0.620301	0.592221	0.599246	0.533587
Ixcanal_Virus-HM566161	0.687732	0.583012	0.581725	0.675277	0.669967	0.635922	0.635922	0.685323	0.687811	0.635922	0.674129	0.673729	0.69403	0.675472	0.675472	0.702469	0.707407	0.636029	0.634804	0.631854	0.602273	0.594697	0.590734	0.578205	0.585897	0.585897	0.592021	0.59359	0.582051	0.6	0.597436	0.575641	0.575641	0.575641	0.580475	0.538657	0.686493	0.665418	0.62406	0.593476	0.59799	0.536122	0.259662
Aguacate_Virus-HM566139	0.671623	0.595882	0.597169	0.670357	0.689769	0.635922	0.635922	0.691542	0.681592	0.635922	0.682836	0.680791	0.687811	0.677987	0.677987	0.702469	0.707407	0.629902	0.616422	0.627937	0.622475	0.606061	0.602317	0.580769	0.579487	0.579487	0.590734	0.596154	0.578205	0.601282	0.602564	0.584615	0.584615	0.584615	0.581794	0.533587	0.682776	0.679151	0.640351	0.587202	0.586683	0.518378	0.233092	0.189614
Armero_Virus-HM566142	0.69145	0.597169	0.595882	0.661747	0.693069	0.642395	0.642395	0.679104	0.665423	0.642395	0.687811	0.672316	0.68408	0.684277	0.684277	0.693827	0.688889	0.625	0.623775	0.63577	0.618687	0.597222	0.602317	0.580769	0.576923	0.576923	0.589447	0.587179	0.580769	0.605128	0.602564	0.59359	0.59359	0.59359	0.573879	0.51711	0.685254	0.674157	0.625313	0.595985	0.600503	0.539924	0.242754	0.182367	0.121981
BeAn578142_Virus-EF201815	0.689922	0.612434	0.609788	0.653846	0.70922	0.628333	0.628333	0.658885	0.666667	0.628333	0.658885	0.646377	0.674449	0.688976	0.688976	0.655084	0.664093	0.646154	0.615385	0.655126	0.645914	0.638132	0.611111	0.598155	0.603426	0.603426	0.613757	0.599473	0.59552	0.58498	0.581028	0.587615	0.587615	0.587615	0.600264	0.554688	0.675711	0.656291	0.657692	0.597671	0.602332	0.549479	0.522727	0.530303	0.526515	0.525253
VP-161A_Virus-EF201819	0.694872	0.612192	0.612192	0.679389	0.694158	0.622764	0.622764	0.646075	0.655084	0.622764	0.63964	0.649645	0.643501	0.666667	0.666667	0.684547	0.685824	0.631179	0.642586	0.653639	0.648718	0.634615	0.627756	0.609819	0.607235	0.607235	0.624031	0.609819	0.602067	0.611111	0.608527	0.614987	0.614987	0.614987	0.611921	0.559796	0.666667	0.643501	0.643766	0.578005	0.572343	0.566158	0.536829	0.534332	0.533084	0.521848	0.463602
BeAr371637_Virus-EF201820	0.670513	0.605707	0.605707	0.637405	0.690722	0.609756	0.609756	0.649936	0.646075	0.609756	0.638353	0.655319	0.655084	0.645833	0.645833	0.670498	0.671775	0.627376	0.638783	0.641509	0.628205	0.616667	0.609598	0.590439	0.582687	0.582687	0.612403	0.582687	0.583979	0.573643	0.571059	0.589147	0.589147	0.590439	0.586755	0.557252	0.675641	0.655084	0.627226	0.595908	0.59283	0.530534	0.521848	0.523096	0.525593	0.520599	0.462324	0.358302
Punta_Toro_Virus-EF201835	0.681756	0.602981	0.600271	0.661224	0.680702	0.639024	0.639024	0.695592	0.688705	0.639024	0.705234	0.695402	0.692837	0.651389	0.651389	0.670765	0.677596	0.627211	0.639456	0.629197	0.654618	0.633065	0.609756	0.620783	0.622312	0.622312	0.626181	0.612686	0.619433	0.613821	0.609756	0.601889	0.602151	0.602151	0.618513	0.609524	0.666667	0.659808	0.593964	0.625173	0.629322	0.6	0.614035	0.587045	0.595142	0.593792	0.601389	0.588076	0.590786
Buenaventura_Virus-EF201839	0.670588	0.606061	0.603426	0.657588	0.642857	0.647154	0.647154	0.650919	0.648294	0.647154	0.66273	0.633621	0.658793	0.641534	0.641534	0.688802	0.686198	0.661479	0.679637	0.651872	0.675746	0.673177	0.603426	0.630065	0.626302	0.626302	0.647059	0.631373	0.630065	0.632546	0.64042	0.623529	0.623698	0.626302	0.626866	0.605469	0.678431	0.673203	0.601307	0.606623	0.607427	0.597656	0.583012	0.606178	0.595882	0.589447	0.607143	0.616279	0.614987
Alenquer_Virus-HM119403	0.670426	0.597113	0.597113	0.680348	0.730887	0.642276	0.642276	0.661578	0.673028	0.642276	0.661578	0.656609	0.653944	0.652725	0.652725	0.675373	0.676654	0.642119	0.639535	0.645028	0.598191	0.627756	0.611549	0.608073	0.60441	0.60441	0.627451	0.598958	0.605469	0.576471	0.583007	0.601562	0.601816	0.603113	0.613514	0.579427	0.661654	0.64787	0.584635	0.606623	0.602122	0.595052	0.589744	0.571795	0.582051	0.576923	0.600791	0.593023	0.565891
Nique_Virus-HM119427	0.675573	0.61811	0.61811	0.674242	0.701587	0.645528	0.645528	0.67433	0.685824	0.645528	0.673052	0.66092	0.671775	0.649936	0.649936	0.68948	0.693283	0.631783	0.642119	0.642265	0.633075	0.653696	0.625984	0.625	0.625162	0.625162	0.639216	0.610677	0.621094	0.592157	0.593464	0.621094	0.621271	0.622568	0.62027	0.598958	0.673028	0.660305	0.58724	0.598675	0.602122	0.592448	0.569231	0.580769	0.560256	0.564103	0.631094	0.612403	0.591731
Echarte_Virus-HM119412	0.667879	0.622047	0.622047	0.677497	0.737288	0.642276	0.642276	0.670357	0.666667	0.642276	0.658057	0.653736	0.659287	0.670343	0.670343	0.679762	0.681159	0.635659	0.660207	0.661602	0.634367	0.648508	0.624672	0.602865	0.605707	0.605707	0.624837	0.615885	0.605469	0.607843	0.607843	0.611979	0.612192	0.612192	0.597297	0.601562	0.652174	0.6477	0.605469	0.621192	0.62069	0.604167	0.596154	0.589744	0.591026	0.583333	0.600791	0.613695	0.598191
Turuna_Virus-HM119433	0.644128	0.610236	0.610236	0.640754	0.693548	0.629268	0.629268	0.654589	0.649758	0.629268	0.664251	0.637931	0.642512	0.643967	0.643967	0.665509	0.666667	0.624359	0.64359	0.641096	0.628681	0.640927	0.607612	0.602865	0.610895	0.610895	0.624837	0.614583	0.609375	0.589542	0.586928	0.601562	0.601816	0.601816	0.612162	0.598958	0.66784	0.642005	0.574359	0.603974	0.604775	0.60026	0.59542	0.583969	0.581425	0.566158	0.601307	0.613695	0.598191
Oriximina_Virus-HM119436	0.660562	0.603675	0.603675	0.636364	0.70977	0.64065	0.64065	0.653036	0.656753	0.64065	0.659232	0.649425	0.640644	0.645679	0.645679	0.659367	0.663017	0.622739	0.636951	0.64779	0.618863	0.648508	0.619423	0.617188	0.621271	0.621271	0.63268	0.61849	0.617188	0.594771	0.603922	0.61849	0.618677	0.618677	0.627027	0.59375	0.659341	0.653236	0.611979	0.609272	0.603448	0.591146	0.589744	0.576923	0.580769	0.588462	0.600791	0.586563	0.595607
Ariquemes_Virus-HM119406	0.653236	0.629921	0.629921	0.660606	0.698276	0.635772	0.635772	0.659232	0.667906	0.635772	0.651797	0.646552	0.660471	0.634568	0.634568	0.670316	0.667883	0.643411	0.660207	0.657459	0.629199	0.642023	0.61811	0.611979	0.614786	0.614786	0.633987	0.628906	0.614583	0.607843	0.613072	0.609375	0.609598	0.608301	0.618919	0.595052	0.661783	0.639805	0.611979	0.609272	0.61008	0.605469	0.575641	0.570513	0.560256	0.557692	0.604743	0.586563	0.569767
Maldonado_Virus-HM119415	0.653236	0.614173	0.614173	0.671515	0.718391	0.634146	0.634146	0.648079	0.648079	0.634146	0.643123	0.643678	0.641884	0.653086	0.653086	0.681265	0.680049	0.634367	0.657623	0.654696	0.624031	0.648508	0.60105	0.615885	0.619974	0.619974	0.635294	0.626302	0.615885	0.605229	0.611765	0.623698	0.623865	0.622568	0.624324	0.604167	0.666667	0.64591	0.596354	0.615894	0.608753	0.609375	0.575641	0.579487	0.570513	0.567949	0.602108	0.585271	0.582687
Itaituba_Virus-HM119418	0.671569	0.620735	0.620735	0.6618	0.742029	0.645528	0.645528	0.651797	0.659232	0.645528	0.662949	0.643678	0.657993	0.648079	0.648079	0.671932	0.669109	0.626615	0.647287	0.635359	0.622739	0.64332	0.608924	0.611979	0.608301	0.608301	0.626144	0.615885	0.608073	0.598693	0.602614	0.605469	0.605707	0.605707	0.614865	0.602865	0.660539	0.643382	0.60026	0.603974	0.602122	0.595052	0.583333	0.580769	0.570513	0.573077	0.594203	0.582687	0.568475
Candiru_Virus-NC_015375	0.649573	0.62336	0.62336	0.653333	0.732759	0.635772	0.635772	0.657993	0.657993	0.635772	0.656753	0.647989	0.644362	0.661728	0.661728	0.680049	0.687348	0.629199	0.660207	0.632597	0.626615	0.648508	0.627297	0.606771	0.610895	0.610895	0.624837	0.619792	0.609375	0.588235	0.589542	0.610677	0.610895	0.610895	0.610811	0.596354	0.673993	0.663004	0.614583	0.621192	0.62069	0.592448	0.596154	0.575641	0.566667	0.575641	0.592885	0.574935	0.580103
Mucura_Virus-HM119421	0.655678	0.610236	0.610236	0.644848	0.741379	0.64065	0.64065	0.651797	0.651797	0.64065	0.650558	0.645115	0.64684	0.644444	0.644444	0.681265	0.687348	0.625323	0.648579	0.645028	0.626615	0.642023	0.619423	0.605469	0.608301	0.608301	0.624837	0.613281	0.608073	0.583007	0.588235	0.61849	0.618677	0.618677	0.609459	0.596354	0.665446	0.659341	0.606771	0.61457	0.618037	0.59375	0.591026	0.580769	0.574359	0.583333	0.600791	0.590439	0.578811
Morumbi_Virus-HM119424	0.664225	0.603675	0.603675	0.649697	0.729885	0.642276	0.642276	0.653036	0.656753	0.642276	0.653036	0.646552	0.649318	0.645679	0.645679	0.675182	0.681265	0.630491	0.648579	0.649171	0.621447	0.64332	0.614173	0.602865	0.605707	0.605707	0.624837	0.611979	0.608073	0.588235	0.593464	0.614583	0.614786	0.614786	0.606757	0.589844	0.667888	0.654457	0.613281	0.613245	0.614058	0.592448	0.591026	0.580769	0.583333	0.583333	0.604743	0.590439	0.578811
Serra_Norte_Virus-HM119430	0.660562	0.627297	0.627297	0.65697	0.738506	0.647154	0.647154	0.659232	0.659232	0.647154	0.664188	0.642241	0.648079	0.644444	0.644444	0.664234	0.66545	0.631783	0.661499	0.653315	0.620155	0.64332	0.627297	0.610677	0.609598	0.609598	0.627451	0.617188	0.609375	0.605229	0.606536	0.605469	0.605707	0.605707	0.613514	0.596354	0.673993	0.647131	0.588542	0.6	0.600796	0.597656	0.585897	0.570513	0.573077	0.571795	0.594203	0.576227	0.572351
Jacunda_Virus-HM466936	0.660562	0.603675	0.603675	0.649697	0.724138	0.635772	0.635772	0.651797	0.654275	0.635772	0.651797	0.645115	0.643123	0.648148	0.648148	0.674362	0.682482	0.636951	0.652455	0.64779	0.626615	0.64332	0.616798	0.602865	0.608301	0.608301	0.624837	0.615885	0.608073	0.593464	0.598693	0.617188	0.61738	0.61738	0.605405	0.591146	0.665446	0.650794	0.613281	0.602649	0.603448	0.592448	0.587179	0.575641	0.576923	0.582051	0.606061	0.589147	0.582687
RML-105355_Virus-JF838335	0.703008	0.721992	0.720609	0.681592	0.714286	0.670194	0.670194	0.698113	0.679245	0.670194	0.704403	0.700461	0.684277	0.704835	0.704835	0.710362	0.715356	0.694335	0.711462	0.729282	0.733696	0.710204	0.70816	0.702479	0.706612	0.706612	0.716459	0.695592	0.703857	0.716253	0.717631	0.701102	0.701102	0.703857	0.706537	0.702332	0.706767	0.709596	0.678667	0.731642	0.72861	0.72428	0.697917	0.722656	0.716146	0.714844	0.700134	0.696237	0.669355
Murre_Virus-JF838332	0.703008	0.721992	0.720609	0.681592	0.714286	0.670194	0.670194	0.698113	0.679245	0.670194	0.704403	0.700461	0.684277	0.704835	0.704835	0.710362	0.715356	0.694335	0.711462	0.729282	0.733696	0.710204	0.70816	0.702479	0.706612	0.706612	0.716459	0.695592	0.703857	0.716253	0.717631	0.701102	0.701102	0.703857	0.706537	0.702332	0.706767	0.709596	0.678667	0.731642	0.72861	0.72428	0.697917	0.722656	0.716146	0.714844	0.700134	0.696237	0.669355
Precarious_Point_Virus-HM566180	0.703474	0.740741	0.743484	0.715517	0.763314	0.689594	0.689594	0.727273	0.712329	0.689594	0.722291	0.726027	0.719801	0.709068	0.709068	0.726823	0.731768	0.679739	0.718954	0.7	0.667116	0.720648	0.740741	0.709016	0.715847	0.715847	0.698217	0.709016	0.711749	0.719945	0.717213	0.714481	0.714481	0.717213	0.715862	0.711565	0.720844	0.7225	0.69709	0.749669	0.753316	0.719728	0.679587	0.719638	0.711886	0.71447	0.715803	0.710667	0.678667
EgAN1825-61_Virus-HM566160	0.684211	0.710927	0.710927	0.706468	0.735119	0.673721	0.673721	0.703145	0.703145	0.673721	0.713208	0.695853	0.703145	0.698473	0.698473	0.70412	0.705368	0.6917	0.727273	0.701657	0.709239	0.726531	0.709544	0.684573	0.683196	0.683196	0.701245	0.690083	0.684573	0.699725	0.695592	0.690083	0.690083	0.692837	0.685675	0.709191	0.699248	0.700758	0.726667	0.731642	0.731283	0.710562	0.734375	0.755208	0.740885	0.740885	0.749665	0.737903	0.715054
Chize_Virus-JF838326	0.689223	0.717842	0.717842	0.705224	0.732143	0.661376	0.661376	0.695597	0.703145	0.661376	0.71195	0.689708	0.704403	0.701018	0.701018	0.709114	0.71161	0.690382	0.72859	0.711326	0.695652	0.731973	0.70816	0.674931	0.677686	0.677686	0.697095	0.676309	0.677686	0.692837	0.688705	0.672176	0.672176	0.674931	0.680111	0.720165	0.697995	0.693182	0.724	0.723632	0.724599	0.699588	0.731771	0.75	0.739583	0.742188	0.736278	0.732527	0.709677
Grand_Arbaud_Virus-JF838329	0.699248	0.721992	0.724758	0.722637	0.732143	0.70194	0.70194	0.693082	0.701887	0.70194	0.70566	0.688172	0.691824	0.726463	0.726463	0.722846	0.721598	0.695652	0.704875	0.70442	0.705163	0.695238	0.715076	0.701102	0.706612	0.706612	0.704011	0.694215	0.705234	0.694215	0.705234	0.69697	0.69697	0.699725	0.7121	0.689986	0.715539	0.715909	0.7	0.722296	0.720588	0.716049	0.69401	0.703125	0.71224	0.703125	0.736278	0.737903	0.717742
Zaliv_Terpenia_Virus-HM566192	0.700501	0.691563	0.694329	0.706468	0.720238	0.675485	0.675485	0.675472	0.680503	0.675485	0.686792	0.658986	0.674214	0.704835	0.704835	0.699126	0.702871	0.6917	0.704875	0.708564	0.706522	0.70068	0.704011	0.68595	0.688705	0.688705	0.691563	0.699725	0.684573	0.706612	0.703857	0.69146	0.69146	0.694215	0.687065	0.733882	0.713033	0.70202	0.682667	0.71028	0.712567	0.721536	0.710938	0.722656	0.72526	0.730469	0.70415	0.72043	0.689516
FinV707_Virus-JQ924564	0.704261	0.695712	0.698479	0.695274	0.696429	0.650794	0.650794	0.690566	0.690566	0.650794	0.704403	0.675883	0.70566	0.692112	0.692112	0.695381	0.68789	0.70224	0.706192	0.709945	0.705163	0.714286	0.695712	0.683196	0.68595	0.68595	0.68603	0.699725	0.681818	0.688705	0.684573	0.684573	0.684573	0.687328	0.689847	0.720165	0.691729	0.72096	0.689333	0.698264	0.699198	0.728395	0.720052	0.726562	0.721354	0.729167	0.725569	0.728495	0.69086
Mavawa_Virus-JQ924567	0.701164	0.704185	0.702742	0.722721	0.757962	0.72963	0.72963	0.724675	0.725974	0.72963	0.724675	0.729167	0.733766	0.718586	0.718586	0.737113	0.737113	0.70765	0.713115	0.707521	0.70945	0.742938	0.724387	0.724138	0.712644	0.712644	0.722944	0.71408	0.718391	0.695402	0.693966	0.70977	0.70977	0.712644	0.71408	0.685265	0.711514	0.732725	0.711111	0.700974	0.700557	0.723891	0.716802	0.705962	0.699187	0.704607	0.727524	0.731092	0.718487
Uukuniemi_virus-NC_005221	0.694236	0.699862	0.702628	0.71393	0.71131	0.679012	0.679012	0.706918	0.693082	0.679012	0.703145	0.701997	0.699371	0.711196	0.711196	0.702871	0.697878	0.715415	0.715415	0.709945	0.691576	0.69932	0.691563	0.68595	0.69146	0.69146	0.688797	0.677686	0.688705	0.68595	0.68595	0.688705	0.688705	0.69146	0.687065	0.728395	0.701754	0.705808	0.692	0.716956	0.713904	0.717421	0.71224	0.71875	0.714844	0.717448	0.714859	0.716398	0.668011
Heartland_Virus-JX005843	0.698598	0.694915	0.694915	0.695093	0.702006	0.668367	0.668367	0.720379	0.712085	0.668367	0.712085	0.717262	0.701422	0.697647	0.697647	0.703789	0.702103	0.699867	0.710491	0.708219	0.712517	0.702479	0.693503	0.714487	0.720113	0.720113	0.701977	0.715893	0.714487	0.708861	0.704641	0.704641	0.704641	0.704641	0.71308	0.680556	0.705471	0.679268	0.686828	0.701351	0.707713	0.668056	0.681159	0.679842	0.674572	0.683794	0.690763	0.715646	0.673469
Palma_Virus-JQ956381	0.690673	0.706612	0.705234	0.688159	0.69914	0.639594	0.639594	0.679087	0.6875	0.639594	0.682692	0.666667	0.691106	0.702735	0.702735	0.685484	0.686987	0.718459	0.721116	0.715068	0.718121	0.701613	0.719008	0.691358	0.705075	0.705075	0.694215	0.703704	0.699588	0.716049	0.725652	0.696845	0.696845	0.696845	0.699588	0.707819	0.674091	0.681598	0.690667	0.694482	0.688679	0.717421	0.698163	0.707349	0.690289	0.687664	0.675926	0.685484	0.698925
Bhanja_Virus-JQ956378	0.694215	0.703857	0.701102	0.679953	0.704871	0.668359	0.668359	0.680288	0.683894	0.668359	0.694712	0.669604	0.694712	0.697979	0.697979	0.690092	0.688159	0.710491	0.726428	0.706849	0.714094	0.693548	0.707989	0.70096	0.706447	0.706447	0.699725	0.689986	0.703704	0.714678	0.718793	0.696845	0.696845	0.696845	0.706447	0.707819	0.676436	0.697337	0.676	0.675639	0.677898	0.703704	0.703412	0.695538	0.686352	0.682415	0.664021	0.686828	0.697581
Severe_Fever_with_Thrombocytopenia_Syndrome_Virus-HQ141606	0.693662	0.713277	0.714689	0.704225	0.752688	0.668367	0.668367	0.717857	0.705952	0.668367	0.707143	0.697917	0.705952	0.691489	0.691489	0.701269	0.697183	0.702479	0.707989	0.69559	0.715268	0.694215	0.714689	0.707454	0.714487	0.714487	0.720339	0.71308	0.711674	0.720113	0.722925	0.704641	0.704641	0.707454	0.710267	0.682203	0.696009	0.707134	0.691358	0.680224	0.698034	0.70339	0.673497	0.692623	0.70082	0.693989	0.714286	0.704011	0.681881
ChagresVirus-HM566148	0.658945	0.606061	0.603426	0.660281	0.689542	0.645215	0.645215	0.670588	0.667974	0.645215	0.656209	0.657933	0.657516	0.638021	0.638021	0.664103	0.666667	0.638132	0.649805	0.653315	0.675817	0.648366	0.592885	0.60105	0.604987	0.604987	0.620553	0.594488	0.599738	0.611549	0.610236	0.586614	0.586614	0.585302	0.609459	0.601307	0.682111	0.65251	0.58724	0.630464	0.623342	0.607843	0.614103	0.611538	0.617949	0.624359	0.599473	0.642119	0.613695
UriuranaVirus-HM566190	0.675711	0.570106	0.56746	0.691026	0.679739	0.671617	0.671617	0.695425	0.675817	0.671617	0.678431	0.688501	0.67451	0.681046	0.681046	0.682111	0.67825	0.643229	0.635417	0.63939	0.652231	0.639108	0.574074	0.603426	0.606061	0.606061	0.62037	0.607378	0.607378	0.586298	0.594203	0.602108	0.602108	0.600791	0.605156	0.590551	0.667959	0.643411	0.6	0.619681	0.613848	0.606299	0.620335	0.599743	0.606178	0.606178	0.626984	0.609598	0.597925
[truncated: 30 more columns]
